# Supplementary material for: Breeding from 1891 to 2010 did not increase the content of amylase/trypsin-inhibitors in wheat (Triticum aestivum)
Source: NPJ Sci Food. 2023 Aug 23;7:43. doi: 10.1038/s41538-023-00219-w (PMC10447418; doi:10.1038/s41538-023-00219-w)
Supplement: Supplementary file 2 — Supplementary Table 2 [file 41538_2023_219_MOESM2_ESM.xlsx]

## Sheet: 2019
								Quantifier (LC-MS/MS ATI)																									Qualifier
Cultivar		Crude protein	(mg/g)	Albumin/ globulins	(mg/g)	Total ATI	(mg/g)	0.28	(µg/g)	0.53	(µg/g)	0.19	(µg/g)	CM1	(µg/g)	CM2	(µg/g)	CM3	(µg/g)	CM16	(µg/g)	CM17	(µg/g)	WASI	(µg/g)	CMX	(µg/g)	WCI	(µg/g)	WTI	(µg/g)		0.28	(µg/g)	0.19	(µg/g)	CM2	(µg/g)	CM3	(µg/g)	CM16	(µg/g)	WCI	(µg/g)	WTI	(µg/g)
		NIR (IPK)				Sum of all ATIs		LTAASVPEVCK		EHGVSEGQAGTGAFPSCR		LTAASITAVCR		SDPNSSVLK		TSDPNSGVLK		YFIALPVPSQPVDPR		DYVEQQACR		NYVEEQACR		HVITGPVR		EFIAGIVGR		ELAAISSNCR		ELEAVSEECR			LQCVGSQVPEAVLR		LQCNGSQVPEAVLR		EYVAQQTCGVGIVGSPVSTEPGNTPR		SGNVGESGLIDLPGCPR		QQCCGELANIPQQCR		AFPPSQSQGGGPPQPPLAPR		LEGVPEGCTR
		Mean	SD	Mean	SD	Mean	SD	Mean	SD	Mean	SD	Mean	SD	Mean	SD	Mean	SD	Mean	SD	Mean	SD	Mean	SD	Mean	SD	Mean	SD	Mean	SD	Mean	SD		Mean	SD	Mean	SD	Mean	SD	Mean	SD	Mean	SD	Mean	SD	Mean	SD
Rimpaus Früher Bastard	1	101.26	1.2597	17.5576	0.195521	3.10106	0.045753	301.175	2.89739	149.379	3.43489	532.318	8.85888	114.436	4.09634	190.371	1.37769	450.553	1.80175	335.61	5.71525	353.058	3.21966	77.2062	1.05804	324.923	8.73739	206.79	5.88124	65.2432	0.858295		258.099	3.19952	927.837	21.4012	461.94	12.0888	1143	25.7831	455.198	15.5364	173.395	5.42104	67.5289	4.91728
Rimpaus Dickkopf	2	106.929	0.5814	15.9066	0.49413	3.07943	0.115672	296.061	7.75131	125.088	3.21642	525.618	16.5941	120.443	2.82886	199.103	6.02987	455.048	14.1002	320.868	5.81683	378.196	14.0367	77.5097	2.34731	309.017	26.827	194.581	9.01197	77.9001	4.8396		265.55	13.9726	928.773	42.0207	506.119	27.2635	1154.28	33.6012	431.832	23.8955	161.022	7.52261	75.9766	4.41505
Strubes Dickkopf	3	104.797	6.15315	17.1238	0.641675	3.07019	0.0623922	307.327	7.3778	130.574	4.20012	545.71	7.53515	124.9	5.21469	207.329	7.73099	462.858	6.83522	320.756	5.98921	370.089	11.2515	67.2805	2.35324	308.134	2.46868	187.974	7.90388	37.2593	0.975521		274.347	1.73698	945.578	11.7356	554.807	41.9363	1158.31	22.0385	435.068	4.05063	167.471	2.76649	35.5113	1.35421
Cimbals Großherzog von Sachsen	4	109.642	2.5194	17.109	0.893566	2.66451	0.110724	282.541	12.2943	123.526	5.48863	471.417	33.1816	101.065	4.22138	158.956	4.36899	390.424	14.6732	262.78	12.9556	304.12	10.4925	82.2343	3.22504	303.999	13.0828	126.568	2.48651	56.885	5.59738		245.1	9.6448	797.454	33.6274	440.829	28.5622	938.198	58.4372	360.31	19.457	117.245	3.10458	55.8813	0.766046
Steigers Leutewitzer Dickkopf	5	99.9524	9.1086	16.2648	1.13745	2.95315	0.0551366	264.076	6.15308	130.201	4.80659	474.909	10.3504	114.248	4.08032	194.678	3.22576	449.872	2.66247	299.325	8.52703	357.746	2.37353	81.6815	2.79346	378.714	5.97913	158.03	9.98279	49.6685	1.24333		231.087	1.94946	843.981	6.12155	512.618	35.4246	1134.64	27.8828	407.395	5.43286	144.547	4.46667	46.6464	2.24634
Breustedts Extra Dickkopf	6	116.28	2.4225	17.4354	0.313176	3.32494	0.0809773	320.422	12.6562	185.81	7.7331	616.959	15.03	123.061	2.4273	217.867	5.9032	504.085	12.4667	369.745	9.88201	417.039	8.3147	71.8642	2.5971	308.61	4.7219	167.938	5.49848	21.5452	2.0833		274.086	8.84606	990.563	22.7043	578.067	32.0089	1303.52	40.6128	520.831	17.273	147.453	4.112	20.6085	0.624471
Janetzkis Früher Kreuzung	7	111.29	6.34695	17.125	0.853158	3.09071	0.0746128	273.542	14.3639	160.675	4.8949	529.28	9.93537	111.834	5.81688	187.771	1.97682	439.833	5.24128	316.103	2.01822	371.661	11.8339	83.8476	1.54784	377.216	8.65437	175.112	13.7293	63.835	1.90489		235.645	10.0752	883.669	17.826	460.387	14.7835	1088.45	17.6457	444.035	16.3865	160.197	2.14971	55.422	2.49466
Kraffts Siegerländer	8	112.404	10.6105	16.5462	0.131526	2.86789	0.114493	264.94	7.16621	149.618	9.06727	506.116	14.3659	98.6128	2.20369	156.184	10.031	417.682	15.4493	297.091	14.4447	343.983	14.8782	79.377	4.22576	361.354	5.07274	158.199	15.9013	34.7363	2.71645		236.364	10.3838	852.218	34.5807	414.35	21.3478	1015.23	30.4786	409.122	19.2665	145.399	9.90532	33.1315	2.29903
Ruppiner Brauner Landweizen	9	110.805	2.5194	18.6363	1.4727	3.31996	0.169818	293.557	10.6751	152.153	3.48491	577.615	21.7267	119.255	5.65798	188.594	8.65798	521.927	48.9256	322.034	12.4577	374.208	8.2576	72.5869	4.14624	420.62	29.1709	202.974	10.9369	74.4356	5.23525		293.622	16.8833	1119.88	57.855	644.137	44.1264	1081.51	56.9899	492.474	21.5197	152.86	9.45611	67.4701	3.66476
Ackermanns Brauner Dickkopf	10	95.1074	3.876	16.0113	1.01919	2.81451	0.102734	293.687	13.8061	137.807	2.40648	515.769	15.4906	97.9251	6.69178	147.192	5.40101	415.886	13.901	261.014	14.3855	293.356	6.03766	55.3989	4.49409	363.159	9.54816	188.876	16.3371	44.4398	0.607981		264.646	11.5715	960.705	39.3518	530.894	74.3033	911.473	27.4796	358.347	7.9526	140.738	8.1189	42.7009	1.74365
Lembkes Obotriten Weizen	11	108.043	0.2907	17.4225	0.840438	2.97874	0.0827679	271.657	7.37257	134.06	4.25715	559.744	4.36021	118.882	1.6595	184.069	2.19075	486.006	10.9747	334.528	6.31448	366.667	15.8169	60.737	2.70653	240.21	14.7253	192.008	12.544	30.1735	0.906225		258.185	7.3564	997.415	14.1235	619.426	9.20986	1084.39	12.9978	452.535	16.5559	152.094	2.01311	25.6977	3.72922
Heinrichs von Hindenburg	12	93.993	3.9729	18.6365	0.895656	2.95386	0.147061	235.107	12.9496	100.09	12.1738	485.981	30.8853	118.437	4.74576	215.47	7.05829	471.655	19.0346	325.444	7.75571	399.931	20.4656	69.9653	5.73067	281.708	18.7435	227.432	16.5438	22.6374	0.883505		223.14	9.40123	905.049	62.067	696.492	65.8211	1096.02	53.0425	443.742	20.0871	166.279	3.48985	22.9131	1.79757
Friedrichswerther Berggoldweizen	13	109.013	3.43995	18.6305	1.08394	3.16554	0.148453	316.538	19.1728	149.091	6.37966	590.966	33.7742	125.317	5.98108	202.953	7.07551	483.704	17.6496	309.583	12.2317	354.38	9.32518	56.737	3.59877	312.611	15.6445	192.266	18.8816	71.3957	1.55961		303.056	24.8722	1058.91	38.0327	647.124	51.0105	1102.82	94.2854	432.11	12.1121	154.391	6.76121	67.9816	5.75529
Stadlers Brauner Dickkopf	14	107.898	4.7481	18.1028	0.910628	3.10816	0.115994	269.432	9.03051	132.42	4.07894	534.108	15.1709	118.501	6.05673	191.453	6.76239	468.293	17.0052	299.585	17.5533	352.37	12.9647	66.8608	0.826486	404.426	21.0251	193.738	6.02413	76.9695	4.43574		259.782	7.85203	926.943	26.9381	600.688	18.9225	1052.85	40.3097	423.572	13.317	147.691	6.21032	76.9698	3.26989
Strubes General von Stöcken	15	94.6229	4.1667	16.2314	0.718969	2.92906	0.119358	271.581	0.685227	111.07	10.8797	514.115	14.6269	122.106	3.48654	198.201	10.2169	486.944	19.7287	309.03	17.8836	348.468	10.4194	43.3428	2.88699	304.417	13.211	192.754	5.14404	27.0274	1.3048		254.411	12.729	938.542	21.3272	576.476	24.3081	1069.71	66.9527	439.179	10.6646	154.199	8.30654	28.0665	0.742122
Mettes Quedlinburger Schloss	16	97.5298	2.18025	16.0742	1.50907	2.54306	0.0690639	259.717	7.03063	104.366	1.19543	458.698	9.85561	96.751	1.84417	146.44	6.93255	397.724	8.96049	243.527	8.63961	255.129	2.89576	67.2094	4.47539	316.269	11.3739	144.682	7.1977	52.5451	2.931		248.784	5.00479	872.861	29.8296	478.428	23.9649	806.151	24.6161	342.673	5.28292	119.298	3.99331	53.0614	3.76544
Passendorfer Goldweizen	17	94.1384	3.63375	14.7749	1.21921	2.86026	0.0820131	276.893	10.0043	129.103	8.29559	479.184	7.89356	99.0862	4.04363	155.053	5.6128	466.772	9.74532	279.406	6.60057	305.279	7.10436	72.3534	1.94601	345.522	11.4252	207.496	9.72474	44.1183	3.90604		255.945	7.84196	919.364	43.4869	541.212	9.02651	941.286	24.5195	382.005	14.5522	152.793	4.25193	42.7512	1.29687
Heges Basalt	18	97.3845	5.4264	16.0611	0.287291	2.85796	0.105786	257.822	7.80108	111.166	1.49998	463.415	7.61235	110.872	6.05711	165.121	2.9517	492.033	21.3038	287.283	10.6463	302.593	8.56699	73.1756	4.81736	359.106	14.6695	210.882	16.6344	24.4908	2.3351		234.363	10.5174	874.437	36.4555	541.821	28.5181	1014.22	33.311	389.83	19.5416	150.199	7.14967	23.8844	0.992616
Salzmünder Ella	19	101.6	4.3605	17.9926	1.1848	3.44208	0.149695	303.595	20.42	132.663	1.73716	540.256	27.335	137.365	7.895	207.144	6.94341	570.591	29.2066	354.525	18.8389	402.777	13.9382	74.175	0.708935	404.071	20.8763	253.704	15.2071	61.2139	0.978657		274.084	12.7423	964.325	55.4204	723.026	36.2258	1189.27	53.5727	486.357	31.6956	170.938	8.78043	55.9887	1.39787
Ackermanns Jubel	20	100.291	3.14925	18.2457	0.803888	3.36852	0.163772	292.837	14.3084	145.449	10.4554	536.248	33.6206	139.6	2.58153	199.778	15.8285	565.538	28.3909	345.295	10.8998	371.313	15.8279	69.8345	4.0187	401.107	14.7678	215.829	19.2883	85.6949	2.81711		270.398	14.3944	942.299	44.1243	684.623	39.5068	1206.19	74.7464	469.739	18.4767	160.03	10.7288	83.892	4.09592
Heines II	21	94.6229	3.7791	16.5237	0.722101	2.93735	0.192785	263.907	9.7726	146.128	7.23502	504.508	32.391	109.685	7.35904	185.518	18.8336	507.32	32.8807	289.884	13.7332	306.151	12.6301	58.2937	3.42068	342.332	29.4063	199.859	23.2773	23.7694	2.25615		243.444	18.7437	898.737	56.5822	602.704	25.5578	1033.15	59.7536	383.958	15.4249	138.103	8.69497	22.5753	1.85877
Poernbacher Graf Toerring	22	93.6539	1.1628	15.31	0.281059	3.05988	0.0834011	261.757	5.68311	129.021	7.25478	478.86	9.98872	120.785	2.97339	193.895	4.70036	526.097	9.88646	325.041	9.03454	337.986	11.0395	77.1846	0.368059	371.011	7.47136	209.026	16.1556	29.2173	1.02038		245.295	6.19935	859.073	4.53925	607.921	28.7784	1096.21	17.035	429.435	14.5531	147.116	4.01884	29.2225	1.891
Grundmanns Wotan	23	87.5491	2.08335	15.5355	0.657311	2.85516	0.103492	289.912	4.12358	138.357	2.78583	484.117	21.7696	97.9938	6.41511	151.161	4.65923	487.643	12.866	276.819	5.06625	281.85	8.86165	70.408	4.06959	342.367	20.7043	212.878	6.37953	21.6507	1.47982		264.333	14.6571	882.911	27.5086	548.171	17.6938	977.327	39.9305	385.02	13.9929	148.06	6.02198	18.8323	0.9329
Nordost Sandomir	24	103.828	1.1628	15.8164	0.777653	2.56166	0.121683	243.422	7.73789	117.412	4.22694	475.743	32.5647	97.91	12.0591	151.473	8.24301	470.338	14.0407	285.274	16.403	318.65	8.22375	64.4547	1.64733	115.457	4.70503	168.211	14.6156	53.3182	1.83739		225.164	11.1538	917.556	62.6451	528.189	54.4386	745.795	33.2533	409.083	28.2812	127.152	8.15381	48.9339	2.71242
Rimpaus Bastard II	25	95.7857	4.1667	15.4664	0.72823	3.07605	0.107086	276.778	6.81174	132.836	6.15567	531.406	19.1653	115.731	2.58187	188.371	13.6418	497.631	18.4235	307.923	7.00574	356.173	7.10302	58.6473	3.8597	319.068	12.3941	232.884	17.1276	58.6021	1.57802		259.023	2.84049	895.761	31.9813	650.974	42.1876	1020.73	33.6738	445.656	14.5475	162.114	4.2843	67.5774	2.76456
Dippes Strum Weizen	26	86.7255	1.938	14.5152	0.528266	2.80266	0.0476962	282.391	4.17456	133.635	3.10038	514.556	15.1231	90.5136	4.10667	152.527	3.98661	462.254	2.33013	283.255	3.88677	295.645	2.89726	63.3866	4.5366	314	3.04563	192.375	3.15428	18.1258	0.305347		260.504	5.15105	874.015	8.46032	566.605	22.3609	927.321	7.60162	412.938	6.61627	142.142	1.02165	18.9528	1.36389
Firlbeck I	27	103.683	1.938	13.8467	0.618773	2.7512	0.0616197	254.145	1.16469	108.481	1.4692	497.114	14.1489	108.65	3.563	165.762	1.93572	470.058	5.93247	306.688	6.66241	345.356	7.67642	56.2941	2.82235	229.974	6.9895	191.613	8.55966	17.0596	1.27754		231.518	3.67014	884.488	16.4817	603.714	23.0149	960.902	22.03	426.605	6.23066	138.44	4.51393	17.8925	1.08727
Strengs Marschall	28	104.991	9.9807	15.1038	0.40009	3.20398	0.104952	293.634	13.5327	155.888	6.38293	606.394	19.1645	121.859	1.77757	200.047	7.04054	510.194	18.5819	325.73	15.4326	350.026	4.70344	51.0103	0.474231	345.629	15.5842	193.726	9.01175	49.8477	1.24423		271.407	10.481	1000.2	42.6137	677.069	98.2622	1080.36	16.4272	454.819	5.42106	146.485	1.45318	48.8909	3.87998
Erbachshofer Braun	29	107.898	0.8721	16.1694	0.397015	3.22553	0.0510574	266.999	7.84195	147.836	3.22452	579.997	8.26048	123.079	1.04574	214.884	3.62352	523.606	1.34435	347.041	9.91564	395.342	1.6148	67.1255	3.36369	354.23	8.24074	179.019	6.69238	26.3716	1.18502		242.115	4.65203	946.324	10.9013	769.61	52.2544	1099.72	19.1904	490.807	13.451	137.831	2.03032	26.3977	0.336022
Walz Oberrheinperle	30	108.673	9.4962	16.2695	1.32097	2.89872	0.0869823	274.71	23.6374	147.625	7.08046	547.488	21.1762	91.8004	3.34807	152.692	1.85897	466.897	7.17429	285.761	6.20234	320.652	8.41856	65.027	4.56655	342.839	1.89227	181.898	8.63818	21.3269	0.909795		248.802	21.4266	921.24	22.955	532.383	15.591	948.243	13.9943	428.168	25.0682	140.434	4.04273	21.9225	1.53531
Heines VII	31	95.1074	5.1357	14.8495	0.651846	2.75543	0.0461286	257.515	14.1134	141.445	5.78176	563.183	4.21274	89.1886	1.71474	141.033	2.0226	434.316	10.2334	252.971	4.27733	301.364	3.22193	62.6966	1.69789	293.371	6.31937	196.144	4.01047	22.2058	1.1605		245.769	2.53387	933.415	12.1976	505.712	9.61536	874.237	24.1078	381.812	7.47595	141.518	4.09952	23.1427	0.836047
Carstacht	32	96.2702	3.24615	15.4159	0.455177	2.86375	0.117303	261.287	11.9207	144.105	4.91162	563.213	24.5839	98.3581	5.25858	153.294	7.82438	493.204	26.6747	286.329	8.08019	327.113	9.05209	44.821	1.21247	260.351	7.25684	195.157	8.30738	36.5137	2.32026		266.778	18.1109	949.757	42.2815	476.357	35.6344	953.59	33.6702	445.425	17.8096	138.641	7.12133	36.4345	2.5693
Fanal	33	85.9018	3.92445	13.6201	0.342609	2.96635	0.0627399	293.161	3.70358	128.933	5.50278	557.626	4.76817	105.856	1.25595	147.216	3.86162	475.422	7.40368	290.683	9.40434	330.922	9.1115	55.5459	1.68841	330.716	14.7551	223.522	0.226345	26.7501	0.490695		302.649	5.37377	996.693	12.0068	657.065	7.43731	938.913	41.7363	451.316	5.45245	150.941	2.43081	28.729	0.814999
Merlin	34	90.6015	4.60275	13.0214	0.0516087	2.8661	0.0606402	282.357	11.5932	127.555	2.54202	536.749	11.9995	102.828	2.74163	143.78	4.46004	463.114	1.46154	285.183	6.87701	330.759	10.2225	55.2766	0.526796	312.655	3.59363	201.341	12.1086	24.5032	0.810748		286.109	6.14788	962.021	4.99645	673.191	40.7287	914.321	25.5662	430.736	6.94002	140.615	4.89967	25.6558	1.66836
Hadmerslebener Qualitas	35	91.5705	8.721	13.9422	0.165699	2.60832	0.0649293	183.602	3.66235	134.019	5.28078	544.62	21.7113	102.4	3.77982	134.322	2.61775	438.394	3.70849	274.951	9.54328	328.688	4.32056	57.7337	0.976959	195.096	1.62525	169.229	5.96682	45.2684	4.99137		182.685	5.74961	918.628	21.7733	606.21	29.8674	886.978	20.5876	425.009	6.33201	126.039	2.10915	51.154	4.0436
Jubilar	36	93.3631	3.82755	14.0522	0.424424	2.60154	0.0742995	277.033	10.3922	139.412	5.22197	503.552	12.0883	91.5579	2.76086	127.153	3.18186	417.523	8.82359	235.856	4.47548	272.072	5.60579	57.3861	3.23342	308.904	16.8874	148.809	6.77951	22.2824	1.17401		275.88	7.41396	896.647	12.732	576.119	33.109	844.879	12.7585	369.374	5.76073	115.399	4.65222	23.2945	0.739549
Format	37	99.807	1.11435	16.3437	1.11982	3.07397	0.0830922	269.522	8.56972	124.989	2.8721	550.441	13.3095	115.848	5.37461	182.833	4.03731	507.352	3.23864	310.029	4.62639	392.704	23.4154	60.0019	0.901472	323.773	10.725	219.557	6.43236	16.9235	1.4288		278.231	9.75278	976.843	5.40413	796.259	46.381	1059.96	28.1134	484	12.8615	144.583	6.49726	18.3447	0.764798
Konsul	38	104.167	3.0039	16.6808	0.538674	3.24459	0.117733	281.163	5.23362	142.007	8.16978	598.203	18.7748	122.173	1.67081	198.875	6.51226	529.332	18.1736	334.906	6.4964	406.039	9.66751	62.7701	4.00021	332.786	2.43664	220.387	34.9732	15.9517	0.840975		285.915	10.474	1055.7	33.7656	858.787	43.3235	1114.43	22.4866	517.206	12.8569	155.063	1.49883	17.916	1.1367
Poros	39	81.396	2.47095	13.2394	0.418269	2.83893	0.119375	279.568	8.1946	133.46	4.66193	515.166	27.4472	97.2179	3.47572	151.937	6.25892	499.095	28.4802	283.356	14.8651	295.819	13.8305	53.683	1.26334	297.819	5.23498	201.786	10.6071	30.0228	2.25003		280.93	8.11007	971.702	39.2151	503.292	60.6953	938.191	29.9713	441.972	17.2249	147.721	8.56756	33.0513	1.06224
Pilot	40	80.9115	2.66475	13.9733	0.615454	2.81002	0.133171	307.922	14.7792	127.894	8.84214	510.456	24.954	91.8589	5.05998	127.263	5.35778	499.295	21.8891	277.067	13.1031	280.461	13.7834	64.0851	3.09375	308.64	22.5322	185.672	8.42222	29.4058	1.29453		307.923	11.0908	924.637	57.3788	412.629	30.7123	937.765	32.1643	444.534	14.2489	140.585	10.4779	31.1668	1.63798
Caribo	41	86.7255	3.9729	13.1566	0.673218	2.38289	0.0491709	193.523	5.00446	122.983	1.53746	469.497	3.6953	80.0455	3.63645	111.137	3.18017	387.215	6.12822	227.892	6.56275	223.372	0.752999	55.6429	2.72043	324.059	13.9868	169.281	6.68537	18.2459	0.453146		188.646	0.799749	875.933	22.5337	436.294	17.2995	739.194	36.3516	344.245	10.0845	123.577	5.71887	18.5518	0.461446
Diplomat	42	101.115	4.02135	14.3793	0.324244	2.74012	0.125362	257.262	10.0867	123.433	3.95584	530.504	21.9825	96.2018	6.7633	150.404	4.78736	454.801	21.377	274.317	13.8447	283.134	10.907	70.7216	2.33137	289.4	9.79512	197.313	16.3708	12.6238	0.653302		253.666	17.708	984.719	53.5669	604.83	58.7231	882.228	46.8071	400.097	3.76858	149.289	4.25497	11.638	1.04301
Kormoran	43	95.931	4.11825	15.0186	0.477365	2.68265	0.0793129	295.611	12.7668	131.227	2.9779	530.728	5.01225	94.3561	5.17979	130.7	4.71063	428.182	10.0496	253.383	17.5988	277.868	6.5599	62.9274	2.01922	309.307	11.6549	146.5	12.5104	21.8608	0.645925		292.548	1.63292	997.977	17.9998	519.384	41.3777	808.129	22.5274	367.558	14.9146	120.019	3.55805	21.2225	0.595703
Alcedo	44	95.1074	2.5194	14.9459	0.171243	3.04617	0.0803976	247.243	8.99149	133.418	9.12703	748.123	10.8249	98.9181	2.17793	154.387	3.40311	462.232	3.14061	281.824	4.11002	300.451	2.8187	87.3584	2.10824	326.617	23.1968	159.844	9.32475	45.7564	3.23146		247.862	8.86457	1219.48	37.5504	618.884	40.4239	879.003	7.2003	406.174	6.79701	133.02	4.73638	45.2038	3.95196
Vuka	45	96.2702	1.3566	16.2454	0.687433	2.47304	0.0589385	262.919	4.99863	123.857	2.65731	532.627	1.64768	83.8566	3.50966	123.84	5.48361	406.627	9.17059	232.37	3.39669	243.54	6.04942	46.5279	0.42156	241.68	7.5065	146.55	10.2473	28.6439	1.40129		260.677	7.83009	962.385	5.5625	539.314	28.3398	765.714	8.95736	359.328	8.47508	108.686	3.15209	28.3062	1.96927
Kanzler	46	103.344	3.1008	15.0441	0.465181	2.57143	0.0710745	200.693	6.72422	136.315	6.41098	545.395	16.9697	91.542	1.68659	130.471	2.39172	438.625	4.20336	277.035	9.01574	262.012	1.21095	53.3726	4.63377	280.868	10.6517	135.332	16.2325	19.771	0.462451		190.598	1.4463	981.698	26.4651	554.621	48.0019	827.904	18.7269	421.124	10.8066	107.743	2.24577	19.822	0.982724
Ares	47	93.8477	10.4168	13.2015	0.514647	2.60303	0.0484142	189.62	3.67845	126.384	3.31427	480.192	0.986225	90.1538	3.01905	136.001	2.78771	448.068	4.59145	269.004	3.87516	277.071	3.69047	43.9617	2.31544	311.996	12.2265	207.796	8.41702	22.7786	1.40173		188.268	2.04876	918.47	9.78319	582.894	16.6844	854.779	9.19514	417.582	6.90362	151.377	2.99727	21.6734	1.77579
Rektor	48	102.569	2.27715	15.4926	0.330664	2.99766	0.0987115	256.497	10.1433	123.731	6.43441	563.34	12.6963	117.857	3.29812	181.275	2.95463	509.151	17.1558	329.901	15.4026	347.744	17.3423	58.8841	1.02081	285.17	12.153	201.624	2.08597	22.4846	1.86396		254.946	9.09221	1043.37	29.2881	745.368	24.3527	982.082	47.3483	489.293	17.9533	144.46	5.24697	22.8295	1.86935
Okapi	49	85.1266	1.79265	13.2007	0.0566133	2.32126	0.0490977	192.876	5.73669	109.993	3.18152	446.075	3.87046	83.8731	2.03532	109.328	3.65911	384.723	7.22586	209.748	8.08844	221.47	3.664	52.489	1.07818	330.034	4.43147	161.54	7.14309	19.1074	0.579618		177.297	5.09503	876.984	6.53984	316.169	24.0858	734.455	4.02426	353.979	14.3321	119.383	3.86303	19.4231	0.547957
Miras	50	96.7546	6.83145	15.829	0.143757	2.27116	0.0575294	279.602	6.85715	125.675	5.19426	501.088	17.1914	92.1681	3.72983	106.697	5.70035	369.112	8.58071	196.549	5.29455	219.086	2.37437	80.2622	1.7245	142.038	1.33709	124.497	2.52756	34.3879	4.22188		255.876	3.96462	919.076	19.7078	300.035	4.98822	698.458	12.7635	344.579	13.8345	96.0124	0.930381	36.2135	4.23279
Ritmo	51	90.2623	1.6473	15.4104	0.140172	2.75887	0.0615828	220.947	4.79115	111.424	3.68186	477.825	11.9263	116.618	3.40848	164.342	4.74351	474.949	5.84752	258.428	12.4253	302.251	6.10739	76.3718	3.82777	320.515	1.38089	201.68	4.65787	33.5203	2.32612		208.595	4.03084	977.141	18.4762	434.46	12.0917	925.244	31.7847	438.16	4.85929	152.168	6.78698	32.023	1.09458
Zentos	52	92.055	2.66475	15.9757	0.398823	2.60561	0.0659269	271.096	4.51849	104.049	1.29546	486.242	11.3162	97.0479	0.823318	139.466	4.53594	455.979	6.81749	249.967	7.69614	283.387	4.60781	69.3854	1.9489	238.738	9.37601	176.675	10.6454	33.5753	0.484239		249.39	8.80161	930.283	27.6842	387.409	15.6748	861.692	25.2868	437.28	8.9199	135.119	9.01871	35.847	1.63187
Astron	53	98.2082	3.876	14.0294	0.0402996	2.63749	0.079304	180.341	3.73966	114.533	5.3509	524.085	9.12405	102.538	4.48468	155.666	4.43081	447.021	7.87399	245.958	6.11415	288.941	6.21036	47.7275	3.59159	327.719	19.1092	185.502	11.2206	17.4612	0.849256		163.721	2.93839	991.732	26.7358	414.435	6.30525	869.054	21.2643	429.057	13.7096	123.018	4.05066	18.0378	0.743177
Borenos	54	84.4483	1.8411	14.91	0.442302	2.74725	0.109863	289.849	7.64932	121.838	5.87402	530.058	33.7196	99.1161	1.5896	135.663	5.69817	459.944	16.424	256.931	3.50875	264.763	9.04841	55.6456	1.83263	299.946	27.7871	198.593	2.10533	34.8978	1.72177		262.082	8.30431	970.062	32.1629	419.52	31.3852	870.716	39.3986	449.772	12.4978	158.238	10.1679	37.6844	2.00479
Orestis	55	89.2934	6.54075	16.34	0.274534	2.55094	0.0720564	297.418	3.66565	110.425	5.3596	468.743	13.2849	99.6403	3.88092	130.88	1.69485	412.269	2.71562	231.935	6.07134	249.418	4.76132	69.8029	2.38999	270.015	11.6288	185.373	11.6669	25.0253	1.2512		270.011	10.4806	929.17	8.53702	390.832	8.99723	778.881	11.0489	395.671	14.6503	138.832	6.10685	27.4825	1.22195
Akteur	56	103.828	2.66475	15.6213	0.0630335	2.73677	0.0766913	179.623	4.10626	120.7	10.1815	579.785	15.1184	102.455	5.77605	151.642	4.87833	441.178	7.5792	259.123	6.26761	292.112	11.3245	68.7698	1.65223	357.844	5.81006	163.886	4.16219	19.6555	0.948167		167.196	6.14044	1079.06	39.2536	430.343	10.5634	849.267	24.7373	444.789	18.4995	124.591	2.9629	20.9995	1.09431
Cubus	57	82.2197	2.4225	13.831	0.70112	2.58701	0.0822318	235.791	3.16975	112.032	3.64666	439.112	7.8415	81.2141	1.8091	129.531	1.23939	415.318	10.9512	253.556	12.5699	261.644	2.83411	70.4121	2.7959	315.589	7.37359	206.12	20.068	66.6853	7.78337		242.026	5.3196	905.911	7.56777	421.264	11.0543	753.111	15.4287	387.546	5.42196	149.82	3.13777	82.3405	6.46131
Dekan	58	80.5724	1.4535	13.4135	0.117445	2.36087	0.0811423	294.903	13.7679	136.648	9.26359	435.521	12.2751	66.7148	3.28136	103.917	2.4807	367.693	10.0346	204.863	5.88982	210.657	5.05672	66.0793	1.02741	295.257	11.4129	155.147	2.20044	23.4693	2.06189		312.616	20.0092	888.319	20.5397	329.35	4.17464	660.857	13.3402	317.818	13.0645	117.709	3.83309	24.6176	1.378
Drifter	59	96.4155	4.7481	8.44365	0.57624	2.53202	0.0884786	270.366	5.57794	136.666	4.71108	478.778	13.7371	82.5322	3.10722	118.225	4.36123	403.089	9.2027	246.225	9.91598	221.476	2.69933	74.9457	4.50395	316.828	21.1599	165.542	8.09189	17.3491	1.50804		269.126	9.40139	974.949	18.9005	408.672	5.34013	744.464	16.6437	370.973	10.7977	134.448	3.83997	17.0636	0.532741
Tommi	60	87.8398	2.3256	14.5425	0.190845	2.59934	0.0596827	222.167	6.48797	107.089	1.20655	428.808	12.6947	86.083	3.67186	133.042	0.709463	432.051	9.21342	263.595	8.24461	263.528	8.58869	70.2103	3.3442	317.072	6.54851	177.082	2.84292	98.608	3.14857		222.416	2.63948	902.815	31.8141	417.075	13.5818	799.797	48.3225	385.007	7.51649	133.612	1.17227	121.305	4.19293

## Sheet: 2017
						Quantifier (LC-MS/MS ATI)																									Qualifier
Cultivar		Crude protein	Albumins/globulins	Total ATI	(mg/g)	0.28	(µg/g)	0.53	(µg/g)	0.19	(µg/g)	CM1	(µg/g)	CM2	(µg/g)	CM3	(µg/g)	CM16	(µg/g)	CM17	(µg/g)	WASI	(µg/g)	CMX	(µg/g)	WCI	(µg/g)	WTI	(µg/g)		0.28	(µg/g)	0.19	(µg/g)	CM2	(µg/g)	CM3	(µg/g)	CM16	(µg/g)	WCI	(µg/g)	WTI	(µg/g)
		(mg/g)	(mg/g)			LTAASVPEVCK		EHGVSEGQAGTGAFPSCR		LTAASITAVCR		SDPNSSVLK		TSDPNSGVLK		YFIALPVPSQPVDPR		DYVEQQACR		NYVEEQACR		HVITGPVR		EFIAGIVGR		ELAAISSNCR		ELEAVSEECR			LQCVGSQVPEAVLR		LQCNGSQVPEAVLR		EYVAQQTCGVGIVGSPVSTEPGNTPR		SGNVGESGLIDLPGCPR		QQCCGELANIPQQCR		AFPPSQSQGGGPPQPPLAPR		LEGVPEGCTR
		Mean	Mean	Mean	SD	Mean	SD	Mean	SD	Mean	SD	Mean	SD	Mean	SD	Mean	SD	Mean	SD	Mean	SD	Mean	SD	Mean	SD	Mean	SD	Mean	SD		Mean	SD	Mean	SD	Mean	SD	Mean	SD	Mean	SD	Mean	SD	Mean	SD
Rimpaus Früher Bastard	1	91.45	15.6868	5.31809	0.105163	621.503	22.5764	342.995	5.55255	1016.4	21.9392	261.552	10.3231	466.851	6.69823	987.61	4.5461	613.67	12.8722	624.009	5.52798	51.8653	2.21584	142.387	7.09591	121.768	1.53538	67.4805	4.27976		494.813	11.5883	1396.99	14.6917	552.846	38.6896	1525.4	28.0028	914.454	31.5505	172.279	3.23575	74.0163	3.86396
Rimpaus Dickkopf	2	80.727	13.8876	5.16438	0.30857	585.779	17.4327	245.198	21.7218	919.11	58.8415	246.01	27.8668	493.911	44.492	1008.55	25.3572	575.844	51.3384	668.808	45.8095	59.2464	3.08623	139.184	3.86761	141.786	5.33434	80.9451	3.42206		500.793	16.9976	1366.39	73.9539	585.556	38.4925	1404.43	156.093	854.412	59.9546	166.819	11.8248	77.2071	0.202741
Strubes Dickkopf	3	77.548	14.1472	5.34574	0.173483	625.801	14.9347	251.074	12.7264	964.829	30.0878	267.088	15.0956	522.794	25.6299	1041.66	9.12148	595.002	25.559	692.598	24.4562	53.6409	0.661541	139.159	10.3103	143.546	4.06248	48.5492	0.837406		531.478	15.5823	1448.72	50.3483	639.705	56.7098	1433.98	138.498	874.959	78.5342	184.416	13.0709	51.3951	1.27856
Cimbals Großherzog von Sachsen	4	78.903	14.7552	4.56624	0.103361	591.17	4.03414	252.025	9.15242	806.426	6.68907	224.582	3.01747	383.774	14.596	865.864	18.6389	497.53	13.0558	547.632	16.2787	68.1784	2.25726	161.19	1.47391	102.565	9.91899	65.3078	4.24849		459.398	9.86121	1086.51	67.4854	423.569	7.1202	1325.12	35.1017	752.636	28.205	134.064	5.58137	69.1066	3.8494
Steigers Leutewitzer Dickkopf	5	61.129	12.4361	4.73157	0.242251	499.572	21.353	178.626	11.0554	704.933	35.0858	244.367	21.1103	483.484	25.6849	1003.63	24.984	544.143	43.9192	629.944	47.7504	66.9619	1.21249	167.585	7.7174	140.355	2.02225	67.9665	0.355971		434.497	11.2718	1048.06	83.8116	578.035	35.4118	1402.2	154.602	801.64	56.7457	164.302	8.96421	68.806	0.918154
Breustedts Extra Dickkopf	6	92.77	15.6502	5.93233	0.2274	636.673	12.7509	315.71	6.73501	1066.34	33.6441	279.002	14.2581	558.904	32.9796	1232.86	34.4434	697.923	40.553	773.222	31.4579	54.9978	2.37071	147.739	9.02538	145.341	8.01655	23.6219	1.16572		534.206	22.0581	1489.64	50.3006	752.003	91.6908	1731.67	153.363	1030.22	64.2849	170.241	8.18355	25.434	1.02084
Janetzkis Früher Kreuzung	7	83.151	13.8793	4.95925	0.325651	584.485	20.0669	289.654	17.251	892.797	38.2374	236.436	16.8262	431.107	35.3837	932.003	58.5852	580.046	49.956	604.593	57.2189	54.6688	4.80362	174.386	5.73205	119.651	15.6508	59.4226	5.93921		459.178	19.3374	1240.27	117.485	505.226	5.63307	1418.58	100.461	854.686	37.1777	166.301	12.8812	65.0004	5.61491
Kraffts Siegerländer	8	76.35	13.8305	4.97442	0.362704	554.855	29.4109	266.762	40.9796	808.284	48.4895	218.507	20.3643	416.485	50.7708	988.473	42.324	595.649	55.444	698.494	54.7656	57.5229	3.57831	189.312	6.07172	139.822	9.17668	40.253	1.3281		502.686	32.6154	1238.32	80.5818	444.293	45.4975	1483.16	192.57	874.697	51.9408	169.62	4.34435	42.8101	3.17982
Ruppiner Brauner Landweizen	9	71.915	13.0033	4.83788	0.151333	575.647	21.0326	233.112	2.85976	796.462	37.1393	222.351	4.24501	416.942	10.7666	956.892	13.9389	525.757	11.8101	634.588	20.1687	56.554	2.16251	198.957	15.0345	136.514	4.57965	84.1078	7.59498		489.05	28.8013	1172.95	24.684	508.366	64.3281	1376.75	70.4783	804.322	68.3148	167.222	9.46905	85.9896	3.01334
Ackermanns Brauner Dickkopf	10	74.432	13.0418	4.92454	0.19447	654.647	26.4601	307.464	15.0679	917.534	40.8516	250.468	13.8672	382.58	15.2271	881.595	19.2014	518.679	12.177	596.646	25.7832	52.6761	3.22683	185.849	8.9534	129.309	13.4522	47.0948	0.20196		526.282	14.2821	1259.55	32.5291	488.843	49.8362	1337.07	31.8535	769.807	44.5362	165.191	4.00009	52.8556	4.30139
Lembkes Obotriten Weizen	11	78.424	14.29	5.24978	0.223577	565.074	27.2014	233.89	11.8958	969.156	43.7539	262.258	8.56135	466.015	10.5841	1072.23	44.2914	643.506	24.3333	706.277	25.2887	49.3195	0.554422	112.288	8.28639	132.384	17.3538	37.3784	1.47284		455.915	15.7812	1270.42	31.1962	532.884	15.5005	1641.94	51.4157	973.089	45.6996	180.788	11.3726	40.2856	2.08716
Heinrichs von Hindenburg	12	71.169	14.9787	5.32188	0.181271	549.833	15.9166	217.111	6.5447	923.727	35.2879	264.017	5.039	522.913	15.3216	1052.45	25.3668	645.334	17.1872	750.961	39.7703	63.7124	1.68105	151.692	3.76019	153.099	13.6019	27.029	1.79426		439.114	11.4017	1247.22	52.7029	607.532	65.5105	1630.78	40.2529	961.462	40.5661	200.74	0.944985	30.8638	1.1026
Friedrichswerther Berggoldweizen	13	73.776	13.8912	5.23764	0.158855	635.907	5.996	240.426	16.226	893.113	12.8391	258.667	14.6859	454.429	23.0793	1045.33	23.1885	570.928	29.5963	688.461	9.68493	53.8475	0.438866	163.517	11.9034	148.095	6.24833	84.9227	4.96787		542.171	30.8039	1371.22	38.2508	530.181	17.0276	1507.55	124.554	874.09	57.1585	194.615	25.2248	83.8163	1.24791
Stadlers Brauner Dickkopf	14	88.108	13.9066	5.1533	0.221767	593.893	11.8265	260.888	18.4495	903.871	48.7221	247.365	14.4231	437.636	17.6612	1009.54	23.6204	551.281	40.3967	665.282	25.9705	60.8221	1.11814	209.105	9.78319	126.413	5.02649	87.2034	4.76876		495.45	18.9239	1316.57	15.2786	545.782	57.3359	1441.34	106.641	856.348	71.232	151.375	4.10291	86.9255	2.26497
Strubes General von Stöcken	15	70.346	12.6177	5.32554	0.238858	619.432	10.4817	223.373	19.5304	970.566	15.8643	282.305	14.515	488.338	29.564	1088.49	53.5856	610.052	31.7617	683.654	43.1621	40.2113	0.0935839	156.482	2.66523	129.701	14.8656	32.932	2.7689		495.469	23.5745	1301.79	96.3095	598.68	27.8217	1656.89	65.7292	918.501	18.9215	173.513	7.23829	36.964	3.58189
Mettes Quedlinburger Schloss	16	76.292	13.078	4.53888	0.199211	550.978	9.46903	202.078	10.8918	823.19	44.266	235.687	16.676	380.879	21.6633	876.101	24.598	501.198	29.0314	564.149	20.7088	60.6515	0.909545	162.417	8.70179	115.272	6.07319	66.2811	6.222		471.805	18.6239	1188.76	54.8984	439.213	37.1987	1255.74	121.046	739.814	63.7228	141.788	8.20789	70.1703	3.11904
Passendorfer Goldweizen	17	70.73	12.584	4.49166	0.165459	553.717	3.62409	222.912	7.31336	858.049	16.9121	219.733	14.9462	370.818	19.9271	819.71	32.7376	494.307	14.6889	564.714	31.3199	59.6785	5.4634	157.349	4.3774	119.163	10.0315	51.5092	4.11725		441.015	16.6113	1212.11	60.354	453.716	23.1	1267.19	54.4045	754.966	17.8671	158.201	1.78659	53.479	4.15475
Heges Basalt	18	63.934	12.9504	4.52261	0.164783	513.672	10.4032	176.033	6.79766	771.189	12.0884	212.114	29.922	402.1	16.5526	933.682	19.1551	526.974	12.4646	590.714	31.9095	50.2937	9.03999	166.971	14.264	144.96	1.02886	33.9024	1.15688		434.593	9.64862	1067.24	34.162	523.308	77.4114	1388.84	38.7529	790.767	32.2184	174.593	15.6069	31.5719	1.34621
Salzmünder Ella	19	76.132	14.1866	5.67193	0.313024	583.439	11.1697	243.838	29.4034	882.305	28.2298	275.24	31.8748	556.465	48.5413	1146.01	46.5463	694.258	34.2365	816.863	38.7226	47.7287	3.61707	206.797	19.8612	145.362	10.886	73.6145	9.93505		516.056	43.791	1319.02	45.103	630.742	96.5702	1822.35	186.224	1005.1	43.368	183.096	11.2521	73.6362	3.86943
Ackermanns Jubel	20	76.682	14.9771	5.75618	0.376797	603.129	20.0625	288.873	31.4241	929.313	40.5977	273.802	38.5126	508.123	49.4504	1200.57	54.1604	692.116	41.9758	757.125	45.2266	51.9189	5.90037	205.783	22.3541	135.173	11.2134	110.254	15.9194		534.206	44.7875	1392.8	37.8619	593.78	116.608	1842.89	130.018	1003.04	65.0163	180.352	9.21928	96.883	2.75847
Heines II	21	77.32	13.7982	4.95032	0.214654	538.576	30.617	278.179	14.64	954.014	36.4497	245.774	9.75256	472.278	13.9456	953.498	36.0269	556.226	17.4671	619.46	31.0363	41.8002	5.1101	150.916	7.58836	114.159	9.0832	25.4386	2.9375		422.28	18.3909	1265.56	50.6136	510.696	33.9238	1491.6	57.4713	849.685	32.1931	153.672	4.14742	28.1937	0.130014
Poernbacher Graf Toerring	22	73.583	14.0066	5.26587	0.211927	541.217	15.0242	227.148	13.6496	905.603	47.4594	248.845	20.1993	520.092	9.62389	1055.99	34.7846	642.057	15.165	694.908	17.6111	55.7205	6.53005	192.201	27.4723	145.562	1.21571	36.5321	3.19159		457.264	27.7442	1285.86	9.57615	674.059	106.696	1600.22	31.1397	972.499	63.9441	176.318	3.53442	34.6667	1.44777
Grundmanns Wotan	23	73.855	13.8985	4.95021	0.172121	566.129	23.5172	242.022	5.32201	919.288	69.3246	260.229	3.64811	441.01	5.94395	989.154	18.1956	577.837	9.40178	592.443	18.4448	50.6675	3.94085	162.023	5.68888	131.035	7.6394	18.3742	1.05343		452.351	19.6895	1280.16	24.4951	521.041	18.6229	1507.26	43.5163	854.539	25.3126	181.488	8.88165	20.4022	0.401667
Nordost Sandomir	24	84.656	14.159	5.09145	0.200159	525.646	24.4429	267.846	24.1387	907.795	27.2067	273.543	8.29732	478.345	19.1777	998.654	44.6309	641.01	8.2702	679.58	25.0347	53.6249	3.24504	74.686	4.94139	141.009	6.74429	49.7126	4.02893		416.771	19.4592	1240.87	59.0164	563.521	43.5145	1561.76	68.1641	962.085	47.4325	187.727	9.15365	49.8014	1.40934
Rimpaus Bastard II	25	75.198	13.9628	5.10607	0.201999	561.205	10.5253	252.486	13.6387	888.435	69.5613	235.875	10.1606	477.514	17.5657	989.536	12.5403	593.974	17.6092	655.748	22.5582	47.666	6.05986	170.619	7.44345	157.292	10.214	75.7218	4.12219		477.182	20.7568	1238.51	7.3524	638.099	66.7175	1441.33	135.896	893.963	70.5693	187.359	5.18522	74.5081	0.508502
Dippes Strum Weizen	26	75.649	13.5212	4.85322	0.236143	553.325	44.7167	252.621	10.404	944.574	18.8328	238.829	9.05172	416.231	7.44393	955.339	42.9777	562.404	36.4838	590.065	23.3175	49.7278	3.86228	145.454	28.6968	127.98	9.17208	16.6689	1.18371		447.808	23.6696	1217.83	78.8356	507.661	34.4172	1431.3	165.009	858.958	78.7226	165.98	9.75674	17.7683	1.50254
Firlbeck I	27	75.978	13.3492	4.79874	0.187546	550.652	9.80961	204.872	23.484	862.84	43.3537	217.056	2.74668	426.255	34.5672	988.621	38.7293	565.577	1.1747	642.837	29.571	40.1986	0.193818	132.144	0.181392	138.749	3.4072	28.9358	0.327698		467.057	13.3299	1221.58	20.2885	581.68	33.3689	1420.13	132.47	884.225	42.9391	158.316	8.16199	32.2192	0.756812
Strengs Marschall	28	107.49	15.233	6.43596	0.392782	686.711	40.7384	379.545	32.5803	1150.97	59.44	324.811	28.2066	724.913	25.1	1174.67	69.6656	719.4	56.1284	822.743	16.2802	48.4285	1.51809	217.505	27.8126	127.636	32.0775	58.631	3.23461		626.515	56.2903	1844.48	98.658	720.322	74.652	1743.79	250.093	1038.5	61.7916	160.269	17.0025	62.5915	3.94483
Erbachshofer Braun	29	114.02	15.1679	5.28482	0.211465	599.462	23.6346	344.838	6.89232	1129.71	83.2403	227.224	10.9716	448.833	17.5615	958.248	26.3636	605.46	18.7387	608.28	4.92413	52.5029	0.0883583	189.473	14.0118	96.4101	3.34615	24.3828	1.69243		513.008	8.8111	1520.5	16.6795	625.145	102.472	1381.71	109.399	923.49	45.9327	114.279	4.39915	21.877	2.93978
Walz Oberrheinperle	30	130.54	16.6339	5.50246	0.231787	569.249	12.1374	353.721	18.7726	1120.29	94.6441	235.266	5.89422	465.781	20.7917	1011.65	31.0874	655.295	10.8602	684.181	13.2452	54.4966	4.90394	201.017	13.927	126.022	4.48666	25.4965	1.03595		476.176	8.25411	1575.09	40.7143	646.726	41.1304	1499.79	106.359	999.227	45.8754	147.659	8.35942	20.9903	2.86385
Heines VII	31	107.91	15.1858	5.01038	0.28578	557.192	6.83542	369.367	29.4119	1009.29	59.4774	229.736	12.73	423.681	36.1721	884.807	25.5424	543.944	29.705	635.023	41.8638	51.0426	3.41773	146.406	12.3888	136.712	25.2587	23.1845	2.97668		497.658	28.5273	1597.92	41.8123	606.284	59.1912	1235.8	46.0828	749.977	34.5119	170.927	1.21767	26.2875	1.2839
Carstacht	32	112.81	16.1585	5.30446	0.424415	590.366	29.6258	342.01	45.7366	1112.09	24.0335	258.409	32.4947	449.644	64.1673	991.63	79.561	565.328	45.9407	627.243	72.8102	35.4322	3.44921	147.412	9.46372	122.576	16.9594	62.3209	0.173362		497.347	63.7306	1320.99	80.6631	634.284	67.428	1365.01	152.658	855.554	78.2642	147.243	13.0321	40.3854	1.94536
Fanal	33	83.431	13.2813	5.51637	0.380687	644.48	12.5681	307.623	39.3059	994.203	50.0685	272.975	16.4995	499.841	49.7318	1022.54	65.0031	651.845	47.1043	698.982	50.803	49.3963	2.13079	196.699	17.4437	149.524	26.3658	28.2585	3.66223		610.873	50.3212	1504.43	77.5823	576.656	89.1015	1549.03	201.967	934.983	63.0685	174.502	21.1228	32.2868	1.00927
Merlin	34	63.022	11.5575	5.06987	0.321736	620.654	24.4164	261.602	25.7684	820.155	39.4077	252.119	17.4426	456.628	49.1854	989.748	46.3188	586.515	21.4938	657.761	57.8544	52.7744	4.97835	174.192	15.0258	167.823	17.325	29.8946	2.5196		562.389	45.9224	1311.44	69.3345	594.512	80.4681	1394.54	20.292	861.3	30.9262	183.531	17.149	33.5197	0.745109
Hadmerslebener Qualitas	35	67.068	11.4842	4.62335	0.341216	417.501	21.9226	273.413	30.2705	820.352	31.992	227.497	13.5213	413.301	54.7192	897.028	49.8557	551.307	37.3369	624.569	58.1817	49.6168	4.46091	140.238	10.8329	154.57	23.501	53.9567	4.62073		380.576	43.91	1229.84	72.0753	537.961	41.0608	1235.4	25.5042	804.508	20.7064	177.211	28.1296	57.3906	0.957303
Jubilar	36	90.472	12.978	4.85024	0.294586	591.37	6.67361	333.739	36.7381	907.472	20.3332	224.574	24.9821	401.465	50.6346	914.65	62.9986	532.921	34.0961	542.471	36.6095	47.3591	6.11877	188.478	4.619	129.152	10.5599	36.5863	0.222894		558.738	57.9675	1326.54	31.7053	422.744	56.5899	1384.48	108.706	782.902	21.4856	180.283	30.0855	24.0022	1.51335
Format	37	81.83	14.1893	5.6731	0.43291	583.708	48.2783	275.995	25.1034	976.697	49.1288	276.085	28.6177	584.451	61.5262	1117.45	48.7041	671.349	51.6568	750.374	64.5726	56.58	5.43379	194.338	20.093	168.216	26.7503	17.8555	3.04515		532.104	48.7307	1524.58	63.1142	691.991	138.225	1671.75	185.634	988.552	39.7755	202.142	28.4761	22.5529	0.678017
Konsul	38	90.628	15.0128	5.62007	0.340113	594.766	19.058	284.494	16.9212	951.161	59.0805	295.521	25.0771	596.264	69.6007	1068.35	33.2372	680.39	31.3884	721.617	50.3557	54.9247	4.03509	197.256	18.4069	157.404	9.95995	17.9216	2.99255		522.359	40.9829	1475.25	49.9713	766.878	60.6932	1525.49	33.6992	1017.84	20.5541	191.615	25.3316	21.8563	2.00288
Poros	39	81.025	14.5425	5.85404	0.287203	577.046	17.3834	295.423	25.945	892.645	20.6976	328.267	32.0339	641.325	32.2756	1155.72	54.1232	701.536	47.7211	755.63	26.9024	57.1048	3.50967	225.146	12.723	181.176	13.767	43.023	0.120866		546.201	11.2855	1407.51	132.73	795.112	16.1069	1512.66	34.2727	1022.05	38.8388	206.033	1.98737	48.6045	6.19703
Pilot	40	60.78	11.9589	4.95693	0.369838	633.066	47.4737	300.715	31.6259	736.695	39.3503	258.182	26.5506	427.772	18.5689	994.354	74.8448	544.148	49.0063	589.932	47.8521	57.9465	4.62633	204.58	11.193	170.248	15.6076	39.2881	3.13858		604.199	28.9573	1178.08	101.584	634.284	67.428	1296.35	103.708	789.088	77.4604	185.137	13.7052	44.6875	5.16587
Caribo	41	65.61	11.8435	4.36637	0.16124	406.447	1.97031	253.832	9.22517	661.788	27.3307	238.214	12.6873	408.138	2.82326	870.052	36.6261	512.048	21.2143	555.388	25.9982	47.2958	2.34063	221.932	12.1456	158.989	6.67767	32.2427	2.20063		374.519	12.1664	1017.66	65.6633	554.824	49.8916	1165.42	26.5853	741.044	21.6497	186.359	7.35403	40.6543	3.6534
Diplomat	42	66.86	11.9315	5.28319	0.209194	556.453	4.0291	270.421	16.0437	784.115	5.24208	278.257	11.7067	532.94	22.0099	1049.03	42.5379	623.893	29.3043	695.031	38.9358	58.6727	1.49974	198.901	6.88654	217.057	29.2801	18.4151	1.71858		528.282	28.8052	1224.59	92.4465	647.283	97.8866	1367.26	34.9371	879.012	43.4938	237.545	8.23307	23.4753	2.87457
Kormoran	43	59.815	11.8647	4.91381	0.177561	621.235	14.2006	216.756	8.40658	680.32	34.4256	259.83	15.0403	474.189	7.14539	947.128	18.0747	523.871	19.5289	711.605	45.1204	54.7174	3.17993	210.359	3.90292	177.459	7.42171	36.3405	1.11376		590.738	5.46754	1103.27	123.345	596.59	36.1806	1269.83	32.1216	778.194	33.6884	201.635	1.81249	40.5761	4.51364
Alcedo	44	78.242	13.7969	5.79739	0.338764	545.158	11.4988	296.391	32.998	1205.64	32.6587	270.03	31.8304	556.84	22.51	1037.33	79.0876	620.183	32.8971	732.867	65.0356	74.3694	7.39067	228.605	9.38449	160.282	10.0406	69.6936	3.43158		515.577	32.9078	1620.54	75.7438	727.772	131.351	1397.41	38.1817	907.291	65.7384	190.922	5.47321	82.6603	5.7916
Vuka	45	84.547	12.891	4.38128	0.189704	623.228	24.9118	212.091	3.7797	756.262	50.7121	218.472	8.93778	397.181	2.97976	838.483	13.7875	453.756	13.4099	515.647	37.8243	32.7269	6.25579	137.174	12.3115	139.966	3.91537	56.294	10.879		597.689	16.0584	1125.37	42.674	394.052	58.3064	1262.5	87.6301	650.313	26.7623	172.527	7.73595	50.9189	4.54668
Kanzler	46	65.337	11.195	4.60417	0.229289	440.604	16.2692	259.097	13.6045	759.727	50.7121	232.84	10.5728	431.307	10.7	925.7	43.3709	556.13	26.2478	584.519	18.3347	40.2606	7.82497	180.743	14.6717	151.126	8.38255	42.1161	8.59731		427.438	17.2818	1167.66	42.674	459.861	117.022	1363.28	110.136	808.157	26.472	182.514	3.74535	38.9831	1.95891
Ares	47	74.126	11.2831	4.61665	0.286283	439.499	11.9092	296.57	11.8804	759.78	66.0407	219.198	9.53222	415.473	24.8929	920.165	59.5594	555.336	24.8948	577.454	48.3406	37.9849	6.42434	189.961	5.7061	167.249	5.44388	37.982	11.6585		427.701	31.0554	1172.09	27.6831	407.195	40.4244	1366.51	152.252	805.96	29.1511	190.868	9.9224	30.8019	1.86778
Rektor	48	105.13	13.4672	5.91784	0.33451	597.186	15.1832	284.689	12.2958	1045.59	113.65	312.821	14.9269	636.416	34.7251	1094.21	75.1295	716.282	13.8313	796.721	28.9701	48.9899	7.0635	182.337	4.32265	165.436	6.08228	37.1647	8.32931		563.474	43.8426	1655.5	20.3495	647.35	120.966	1621.39	223.844	1043.51	68.7004	191.238	18.2076	32.2038	2.02253
Okapi	49	65.577	11.6288	4.54412	0.262989	396.314	12.9315	245.914	19.7772	775.493	58.1229	242.435	22.1682	388.151	14.082	938.203	39.74	528.654	25.0688	566.441	27.9289	43.1436	10.3135	214.019	15.954	163.568	9.43389	41.7889	7.46854		384.897	16.9941	1095.25	60.6158	419.999	115.11	1363.25	89.5572	748.156	51.7536	188.266	6.35954	39.0572	2.1202
Miras	50	73.902	11.4221	4.4985	0.298784	546.529	23.3564	269.403	23.8204	783.995	76.3354	251.119	10.4844	386.99	19.1429	892.176	47.9355	488.96	26.7153	533.13	33.3436	47.858	9.54242	100.853	5.11193	140.484	10.0698	57.0081	12.9264		532.198	26.1994	1118.8	83.3524	392.661	105.015	1280.53	147.703	715.436	33.0362	173.377	7.15689	51.833	8.52058
Ritmo	51	60.608	10.3918	4.71961	0.235804	442.478	20.4604	216.649	9.23721	708.247	26.4152	291.509	11.4391	473.605	17.0729	996.35	45.7709	526.736	36.0924	621.294	33.6941	56.8662	10.3309	157.745	0.0434031	166.467	19.0636	61.6677	6.18395		444.177	14.167	1074.94	19.2062	500.246	148.167	1444.99	71.5435	755.648	43.7955	198.077	9.91135	49.2689	8.69727
Zentos	52	63.696	12.4579	5.08869	0.265535	555.071	29.3121	207.353	16.7384	730.572	14.9593	289.682	13.9029	491.969	29.7383	1094.89	47.2773	575.177	19.2426	711.466	48.1746	41.6829	0.0232011	142.966	15.7565	182.893	18.2324	64.9627	12.1774		552.192	28.4511	1062.25	22.7155	415.843	5.65346	1595.22	100.192	865.212	47.9469	213.346	7.5779	61.195	1.17017
Astron	53	73.335	11.7133	4.71017	0.211761	364.87	6.08561	221.392	16.4112	802.39	61.2206	259.978	12.4345	480.115	13.938	948.026	22.1749	547.791	8.55892	662.57	27.0185	38.5344	5.658	185.318	12.0177	159.804	19.9824	39.3875	6.26111		361.523	8.68985	1160.99	100.599	512.335	128.267	1402.19	139.521	784.449	7.18488	187.102	2.29013	36.9163	1.728
Borenos	54	81.03	14.4435	5.5576	0.326494	617.807	16.3265	327.952	31.5864	964.969	93.4736	292.735	22.0271	495.29	18.4769	1082.94	40.4603	624.614	17.9238	646.572	42.0191	45.0876	8.82448	192.355	13.6057	194.356	11.624	72.9147	10.1461		591.485	19.9106	1327.47	118.564	532.665	169.5	1566.3	157.773	943.39	72.7439	228.469	9.37914	59.6509	2.65525
Orestis	55	76.996	14.3061	4.73114	0.188264	633.156	19.0226	311.767	16.4026	756.787	45.3947	245.466	14.5591	420.902	2.09775	896.417	6.08463	523.548	9.19344	564.021	7.62897	43.0008	12.1744	150.436	10.4063	145.823	39.3039	39.8145	5.99518		615.089	9.61339	1159.42	144.03	371.426	0.673396	1328.04	165.39	749.191	16.0795	170.91	9.90279	35.9539	3.5116
Akteur	56	65.05	10.8461	4.6671	0.210761	366.252	7.29615	204.328	12.3617	813.312	35.96	241.757	16.5619	476.274	12.2302	931.66	28.4999	574.194	25.6678	629.17	12.0642	49.8136	9.4417	188.376	18.4633	149.114	22.6917	42.8496	9.5219		352.002	11.7484	1201.24	90.3543	477.818	98.4292	1437.47	176.012	810.881	15.878	179.64	12.2372	37.3223	0.501834
Cubus	57	68.295	11.5251	4.77275	0.217872	491.67	3.76534	261.112	12.0287	802.265	33.8702	237.511	19.3996	462.583	1.51087	867.008	11.3216	524.363	22.4347	588.186	37.4236	54.126	11.1796	175.453	18.664	161.416	26.7477	147.06	19.526		480.941	6.18547	1165.17	112.945	513.731	202.786	1314.31	156.493	749.226	11.6909	190.55	19.7269	150.952	14.3512
Dekan	58	70.414	11.5007	3.91021	0.175473	656.998	19.4543	322.454	22.6717	652.905	9.23466	166.346	15.3855	311.042	5.32064	665.071	23.7843	377.179	5.92096	407.194	18.2352	49.6567	0.0925202	154.57	19.6247	105.871	29.4959	40.9203	6.25214		621.994	42.1775	967.66	89.0052	299.026	32.57	1001.13	47.6874	551.871	24.8216	115.241	18.4911	35.5093	2.39231
Drifter	59	94.551	14.1734	4.06696	0.254955	579.287	16.8993	377.989	40.0618	718.735	21.4503	190.568	17.5972	357.94	6.28406	688.146	41.8457	412.922	39.7264	389.767	36.6275	60.2766	7.62888	162.925	11.2764	105.851	12.4988	22.5548	3.05869		567.271	8.01082	1124.48	62.8453	329.995	38.8212	1093.91	140.739	615.898	31.3489	136.186	11.2844	20.28	1.93694
Tommi	60	75.039	12.3466	4.55378	0.29719	475.484	25.8132	274.281	18.3483	702.677	14.339	223.087	26.3326	423.524	23.7234	820.684	30.7569	499.561	29.1606	564.441	47.5332	57.5313	13.3141	165.29	18.2084	116.044	15.3466	231.175	34.3138		464.965	13.7542	1091.44	76.5346	434.43	137.674	1242.79	111.255	719.061	21.2196	145.256	16.3346	243.531	30.8492

## Sheet: 2015
						Quantifier (LC-MS/MS ATI)																									Qualifier
Cultivar		Crude protein	Albumins/globulins	Total ATI	(mg/g)	0.28	(µg/g)	0.53	(µg/g)	0.19	(µg/g)	CM1	(µg/g)	CM2	(µg/g)	CM3	(µg/g)	CM16	(µg/g)	CM17	(µg/g)	WASI	(µg/g)	CMX	(µg/g)	WCI	(µg/g)	WTI	(µg/g)		0.28	(µg/g)	0.19	(µg/g)	CM2	(µg/g)	CM3	(µg/g)	CM16	(µg/g)	WCI	(µg/g)	WTI	(µg/g)
		(mg/g)	(mg/g)			LTAASVPEVCK		EHGVSEGQAGTGAFPSCR		LTAASITAVCR		SDPNSSVLK		TSDPNSGVLK		YFIALPVPSQPVDPR		DYVEQQACR		NYVEEQACR		HVITGPVR		EFIAGIVGR		ELAAISSNCR		ELEAVSEECR			LQCVGSQVPEAVLR		LQCNGSQVPEAVLR		EYVAQQTCGVGIVGSPVSTEPGNTPR		SGNVGESGLIDLPGCPR		QQCCGELANIPQQCR		AFPPSQSQGGGPPQPPLAPR		LEGVPEGCTR
		Mean	Mean	Mean	SD	Mean	SD	Mean	SD	Mean	SD	Mean	SD	Mean	SD	Mean	SD	Mean	SD	Mean	SD	Mean	SD	Mean	SD	Mean	SD	Mean	SD		Mean	SD	Mean	SD	Mean	SD	Mean	SD	Mean	SD	Mean	SD	Mean	SD
Rimpaus Früher Bastard	1	110.967	19.7302	6.70186	0.190128	676.314	20.8646	292.005	11.0176	1186.71	37.7593	350.795	7.57833	682.603	25.8574	1388.76	44.6492	811.601	11.1446	824.29	31.3833	66.5649	3.20599	147.487	0.870355	166.296	2.12471	108.444	4.87269		532.535	24.6649	1647.82	59.9961	792.535	62.3796	1718.64	13.6079	1175.39	25.3132	209.249	2.55217	104.187	3.81636
Rimpaus Dickkopf	2	112.423	18.2421	6.6464	0.144331	609.382	16.7459	243.794	11.4965	1270.32	34.3656	375.214	8.84928	719.544	13.5648	1325.27	28.1924	787.153	18.4329	839.466	37.725	74.625	0.849667	139.45	1.22704	164.433	1.21057	97.739	2.13913		489.588	6.23962	1707.96	73.4983	827.425	39.3404	1643.01	14.5653	1114.32	29.8152	206.694	12.7881	87.6206	3.72031
Strubes Dickkopf	3	108.197	19.2679	6.60465	0.0207783	668.557	6.85705	248.055	8.11991	1329.39	33.38	373.006	12.2452	699.537	4.4545	1313.82	12.8993	742.287	9.85638	828.234	9.93049	60.87	0.98921	133.378	3.37919	168.619	4.46121	38.8964	3.17502		539.473	0.822338	1781.15	16.4459	844.17	34.7117	1653.25	19.9182	1102.27	4.81151	215.334	0.0457621	33.6304	0.827427
Cimbals Großherzog von Sachsen	4	126.33	18.5889	5.69305	0.150763	586.747	17.2119	274.9	4.4475	1201.38	48.4555	286.728	5.22011	526.963	21.8656	1106.22	30.256	644.94	11.0408	654.33	13.4886	89.3738	1.75197	139.056	2.61464	120.21	8.00261	62.2113	2.61827		475.479	16.674	1488.81	55.4168	639.341	23.7743	1378.04	64.4719	945.134	24.5886	155.163	8.07275	53.3323	1.20786
Steigers Leutewitzer Dickkopf	5	100.592	16.3128	6.42273	0.0984021	578.8	5.42386	215.998	3.94275	1118.78	49.091	367.034	8.04826	718.484	15.2076	1349.5	27.1792	757.684	10.3675	828.053	20.5379	68.2277	0.949903	188.66	4.08349	162.887	8.82918	68.6167	1.01183		460.594	3.76267	1477.8	27.4964	831.369	21.6011	1690.88	24.1033	1095.16	22.4834	199.156	2.03486	64.6456	0.865761
Breustedts Extra Dickkopf	6	95.437	17.0242	7.15554	0.160844	698.811	14.3632	296.741	12.5783	1314.69	36.9658	368.299	4.32879	717.897	37.311	1546.07	26.6862	867.783	19.6438	923.843	24.779	61.6514	1.96228	145.151	2.87443	188.233	4.01661	26.3737	1.02375		567.521	8.57458	1738.71	18.3492	852.644	18.0302	1924.67	11.2008	1259.18	40.9134	234.616	15.929	26.5611	0.365182
Janetzkis Früher Kreuzung	7	127.363	17.8626	6.23169	0.152663	609.198	16.3017	338.404	11.8261	1220.37	22.7008	321.808	11.2547	599.69	22.5092	1197.58	37.7551	736.448	23.682	756.764	24.6548	72.1558	3.50753	161.941	4.04483	141.676	6.84488	75.6534	2.38262		481.249	20.8133	1661.37	26.632	670.568	12.1905	1499.67	54.8379	1091.9	41.0718	161.121	8.1438	69.0882	1.98545
Kraffts Siegerländer	8	139.687	19.5855	6.08793	0.0649336	570.108	2.8144	333.454	8.15273	1290.9	23.8683	284.433	3.63407	535.3	5.71997	1181.42	7.84468	722.988	3.18981	785.504	2.49584	67.9511	2.55502	168.614	2.05581	112.799	2.11461	34.4528	0.488426		445.816	13.5767	1679.76	18.5382	789.066	1.5268	1473.11	13.0667	1050.64	21.9318	142.357	4.22648	32.84	1.35154
Ruppiner Brauner Landweizen	9	98.5793	16.7446	5.99246	0.140602	623.86	15.6315	253.243	9.14876	1053.69	12.9504	302.819	3.37628	540.383	13.6613	1233.78	28.9896	688.088	26.3228	776.721	15.4986	65.3312	1.2421	192.739	2.1939	145.022	5.70437	116.786	5.88224		489.219	13.3018	1451.24	11.3766	792.748	27.7444	1502.77	25.2135	1004.39	27.1743	176.759	3.54767	104.261	5.68035
Ackermanns Brauner Dickkopf	10	106.88	16.4961	6.56014	0.166858	610.022	14.931	322.07	22.2565	1229.87	35.3785	347.592	11.0933	620.66	18.4914	1303.58	23.2704	742.016	10.5385	866.481	12.3599	55.5408	3.74065	203.201	1.80907	177.227	6.40482	81.8713	6.5835		489.781	15.6571	1696	40.595	909.269	33.5785	1597.17	27.3432	1091.5	12.8685	225.25	6.34287	72.8569	0.743717
Lembkes Obotriten Weizen	11	123.53	18.5743	6.53276	0.212521	592.692	17.5244	290.339	6.35552	1405.91	53.0143	330.227	8.37992	612.605	25.6086	1318.61	43.3295	774.446	18.828	866.875	24.1436	58.1553	3.88464	108.56	3.08056	143.802	5.79017	30.5418	2.58164		462.265	22.2003	1770.41	73.1131	881.773	8.35203	1635.5	69.1515	1160.95	46.3368	176.835	10.0339	27.4814	1.37038
Heinrichs von Hindenburg	12	113.437	21.056	6.09062	0.150664	497.51	5.55887	198.007	8.85675	1129.3	11.6788	347.247	6.07223	709.674	24.5177	1235.13	30.4041	743.973	21.1334	861.401	23.7106	74.2635	5.30381	121.144	2.06725	148.639	9.70521	24.328	1.65487		387.454	15.3415	1517.56	51.3088	971.889	56.475	1541.42	12.6197	1074.94	16.4652	188.283	4.83182	23.0141	0.626777
Friedrichswerther Berggoldweizen	13	95.5357	18.349	6.4029	0.246992	670.779	18.3416	225.183	14.8147	1152.88	46.2526	345.058	17.6611	609.832	20.9196	1300.15	51.6761	734.697	21.0358	859.556	31.719	59.4282	5.8716	173.566	6.75337	162.277	6.98157	109.496	4.96466		540.59	14.998	1536.72	61.4235	924.45	33.4779	1604.41	50.994	1054.4	50.6876	202.204	7.85996	109.496	4.96466
Stadlers Brauner Dickkopf	14	105.783	15.7198	6.03746	0.103875	659.932	4.91301	269.573	3.90777	1176.65	28.2299	305.802	3.72192	511.952	3.90091	1144.9	30.6708	630.652	5.03985	782.463	13.3674	70.4164	3.78059	231.106	1.80019	140.913	4.35885	113.099	0.184036		527.109	10.1877	1444.54	25.1484	790.916	26.2558	1450.77	35.7216	895.245	12.1396	172.035	1.85851	113.099	0.184036
Strubes General von Stöcken	15	111.78	18.6081	6.54811	0.234121	583.553	28.7522	233.448	2.50711	1273.72	49.3004	382.602	11.5624	661.962	12.2634	1332.25	54.9016	808.063	26.7828	873.249	28.3493	52.0677	3.78771	169.605	7.26345	133.906	5.81475	43.6898	2.83592		468.138	23.6789	1567.95	76.3952	970.54	27.6975	1686.56	53.2503	1136.59	29.2727	177.844	2.04643	43.6898	2.83592
Mettes Quedlinburger Schloss	16	83.2033	16.3855	6.22215	0.177687	615.322	14.3078	178.196	8.32385	1111.4	28.7405	352.076	11.9586	573.824	10.9169	1287.83	41.1302	761.556	21.4947	804.058	25.0995	67.0847	6.19405	200.048	0.474523	158.827	1.65103	111.927	7.39529		498.593	11.4023	1419.24	51.5528	825.767	24.1427	1618.22	31.3713	1066.73	25.5344	192.817	7.05642	111.927	7.39529
Passendorfer Goldweizen	17	107.193	18.8429	6.6638	0.201885	616.104	19.5934	226.288	10.9544	1261.41	18.699	378.439	7.78974	676.732	20.4016	1289.7	30.7062	797.49	18.1805	920.778	52.5952	77.1573	4.32254	185.179	6.28459	156.13	8.08321	78.3971	4.27494		489.172	12.9017	1638.43	57.8953	962.529	48.1074	1616.93	37.9349	1102.56	7.30796	199.24	9.46981	78.3971	4.27494
Heges Basalt	18	112.573	14.6062	6.18877	0.0823955	624.729	13.6543	303.496	3.65832	1214.78	7.50952	313.444	5.67528	578.947	10.0411	1229.81	16.5495	718.325	8.83334	765.677	7.03534	57.7022	0.612873	192.889	3.2436	158.704	3.43146	30.2617	2.15091		503.644	12.0413	1555.16	43.7605	879.675	58.3795	1561.79	31.4308	1038.88	21.7132	188.949	2.74101	30.2617	2.15091
Salzmünder Ella	19	99.391	16.5435	6.98653	0.142331	643.508	15.3875	269.425	10.2156	1235.81	24.5449	363.595	6.22182	677.947	12.3428	1465.55	42.5438	822.302	2.27622	951.177	12.1589	65.8344	1.95144	234.355	1.32792	179.91	5.44455	77.1202	7.91586		518.723	6.19425	1512.83	37.6679	1012.57	45.1341	1837.1	53.1892	1179.6	43.1709	226.152	6.07025	77.1202	7.91586
Ackermanns Jubel	20	94.5357	15.4378	6.3863	0.422404	627.018	33.5616	249.971	22.0078	1155.02	69.111	359.83	29.9442	545.747	34.3407	1412.02	96.4454	731.274	60.0903	787.511	52.9944	62.9473	3.6172	175.155	9.28306	173.278	14.4512	106.523	1.90416		500.997	28.3071	1674.53	116.226	714.932	43.7711	1635.87	101.251	1105.25	74.6444	213.265	14.0999	112.027	12.1455
Heines II	21	103.947	14.949	5.35438	0.201162	546.798	20.705	301.185	17.2163	1075.37	22.9727	271.741	10.794	509.504	23.471	1092.54	48.4213	581.482	21.2542	637.949	22.224	54.176	1.18682	135.819	8.59273	120.087	8.29608	27.7335	2.06177		443.828	13.1243	1510.52	51.1944	641.28	17.6733	1275.45	59.1877	887.642	36.9645	148.365	4.39082	29.2119	1.69351
Poernbacher Graf Toerring	22	96.1787	14.6824	6.54309	0.155589	596.807	13.8687	245.413	7.21319	1176.44	33.003	355.483	8.81784	678.633	22.07	1417.22	44.4585	769.26	14.0567	873.159	25.6914	66.8148	2.17485	169.603	1.69363	156.508	6.78804	37.7507	1.99555		484.737	15.6126	1683.17	49.4831	843.132	21.8807	1624.89	35.5832	1162.56	46.1688	193.309	5.61736	36.2495	0.544809
Grundmanns Wotan	23	113.833	15.8068	6.69571	0.306915	595.958	25.0393	305.794	12.6314	1378.67	70.9348	384.13	26.407	691.403	29.9786	1364.92	71.6385	772.71	35.0095	775.281	27.8891	67.333	6.84231	153.007	6.29042	179.944	3.38079	26.5599	1.03949		488.555	22.7516	1907.46	57.6219	863.274	31.1291	1578.11	69.6889	1169.91	54.442	225.753	14.1906	26.7564	0.431224
Nordost Sandomir	24	123.09	17.9489	5.92898	0.42418	471.414	34.1455	247.199	17.443	1188.83	97.1626	355.47	19.0139	639.821	37.1365	1223.88	88.1755	723.102	55.224	750.516	51.2613	64.5913	4.19459	52.1501	4.68611	162.246	13.0213	49.7572	6.31656		380.774	31.2275	1618.31	105.363	801.647	64.1588	1448.22	111.253	1082.05	97.7796	201.271	11.0863	44.7068	3.47587
Rimpaus Bastard II	25	97.5717	16.4878	7.09311	0.272311	640.286	27.4914	275.841	7.9701	1299.96	88.5349	405.605	23.078	732.936	16.8604	1512.07	50.4238	827.254	27.8953	882.315	22.9547	53.6632	1.22645	160.91	6.02953	203.884	12.3782	98.383	0.921775		524.286	21.6116	1781.48	69.7747	886.687	21.9177	1784.82	77.3022	1243.81	35.4656	254.448	9.30646	98.7608	2.22915
Dippes Strum Weizen	26	106.393	15.1779	6.67425	0.104172	624.407	4.13953	291.111	12.9128	1375.63	22.4003	382.73	10.8035	647.575	11.4909	1380.8	19.5577	771.263	21.5549	766.699	22.3649	74.9771	2.17907	160.945	6.88972	171.816	6.24392	26.3003	0.888715		513.728	1.96626	1859.2	20.4174	843.82	27.8124	1609.06	40.9603	1178.13	16.9107	219.859	4.39466	25.112	1.15863
Firlbeck I	27	80.609	13.4424	5.80994	0.103932	546.279	9.92914	165.337	3.39529	909.226	20.3081	354.268	6.77262	590.542	7.49381	1350.96	30.1863	699.858	10.9676	822.494	13.038	52.1434	1.69476	107.147	1.05162	180.214	7.3932	31.4697	1.73736		452.507	3.887	1405.53	17.853	794.709	20.8413	1565.27	27.1933	1062.78	43.9801	220.587	11.5178	32.9673	2.81724
Strengs Marschall	28	97.569	14.7175	6.72297	0.101261	701.626	4.06753	253.524	15.0002	1154.53	15.3887	345.777	10.6699	699.062	9.36926	1467.64	40.0633	799.404	11.1244	819.341	17.1239	51.7564	4.43395	193.046	3.05458	145.746	9.43214	91.518	5.82504		590.6	15.2614	1938.08	35.8473	677.288	35.6346	1788.12	39.652	1094.64	9.22744	187.339	7.32828	83.5083	0.382338
Erbachshofer Braun	29	85.0393	14.3849	6.52075	0.263455	690.05	29.318	236.338	9.49375	1191.21	56.6754	331.511	21.7496	556.993	22.9371	1474.61	49.9855	825.925	29.6597	791.612	31.0289	56.1066	6.84566	181.717	7.23063	148.128	3.59085	36.5426	2.05274		593.202	20.9213	1954.83	76.53	560.081	24.7685	1782.45	62.2292	1080.44	48.2305	190.796	6.97961	41.323	1.73691
Walz Oberrheinperle	30	121.137	17.365	6.6965	0.0881217	592.949	13.7459	281.222	10.8283	1267.98	16.9733	338.605	5.74375	632.695	5.71607	1431.98	11.3726	857.76	34.1899	842.655	9.91645	59.5876	2.23941	186.218	3.90544	170.848	5.32456	34.0023	0.622517		507.994	8.48153	2047.62	33.6326	575.344	8.05712	1750.78	21.4597	1166.4	25.5563	211.76	7.6175	33.8674	1.05905
Heines VII	31	93.6773	14.656	6.1905	0.0752952	591.054	7.87046	264.491	5.84722	1181.95	32.3809	311.805	12.6559	548.497	5.50626	1296.56	11.2821	745.026	20.4749	786.622	20.2609	60.2043	4.20942	184.105	4.13556	181.746	3.50865	38.4375	0.529005		509.094	11.2366	1944.28	13.957	494.21	20.2144	1575.35	24.6628	1016.2	27.0465	218.281	4.48271	38.7526	1.12076
Carstacht	32	103.337	15.5361	7.69118	0.289745	736.327	34.4174	281.749	10.8062	1523.29	71.189	398.141	22.2426	701.84	9.20938	1693.58	59.286	956.26	37.529	955.267	38.381	47.735	1.36061	150.485	6.80629	169.423	7.09	77.0889	6.33563		624.725	23.859	1984.12	65.6528	724.017	29.3702	2047.38	87.4642	1324.94	53.5045	218.221	6.87534	76.3296	2.65694
Fanal	33	100.16	15.1354	6.95744	0.0531901	613.297	9.78155	262.603	7.30165	1311.68	16.0171	380.961	10.9264	648.182	12.7314	1487.88	5.56115	880.981	13.5209	873.905	13.1039	66.4267	1.40273	188.29	2.66582	203.951	2.55206	39.2798	1.39479		524.857	3.76735	2024.37	54.8524	653.738	16.5956	1779.4	7.87061	1202.19	13.6324	242.722	5.54845	40.9652	0.101858
Merlin	34	79.9793	13.185	6.35894	0.260672	637.608	19.435	218.953	12.198	1090.33	53.1668	339.072	19.1131	573.62	24.051	1423.67	68.4369	794.025	28.1822	769.871	27.131	68.8065	2.87303	186.969	5.45379	213.049	13.6535	42.9652	2.24978		544.733	23.4556	1750.41	50.7779	572.742	26.732	1739.17	64.7154	1091.45	41.2431	245.728	6.56739	46.0932	3.22901
Hadmerslebener Qualitas	35	84.638	14.3494	6.01927	0.173482	420.986	10.2531	279.008	12.1522	1203.37	21.4415	310.19	4.50517	511.118	20.2065	1357.48	47.3905	753.689	31.5951	786.212	21.3137	56.0929	1.73499	114.152	3.12694	154.601	2.63189	72.3782	5.30364		364.146	11.1903	1823.76	48.0917	545.193	52.0865	1650.39	50.545	1077.58	24.6528	199.846	6.84712	76.8056	2.18061
Jubilar	36	95.3243	14.8923	6.33869	0.0862277	666.177	10.4674	266.846	2.81404	1125.12	19.3849	316.239	4.08879	645.83	7.80885	1415.12	10.6197	649.75	16.1299	765.216	9.97198	63.3216	0.911139	212.14	4.2792	165.186	6.56243	47.7395	2.05064		473.397	12.3588	1776.34	28.1028	1077.9	27.4187	1729.45	37.7479	754.202	9.20276	212.825	3.42844	49.3251	0.147189
Format	37	118.633	15.3171	6.41561	0.0605245	616.75	6.35485	254.917	10.7508	1197.87	12.8011	348.24	5.9332	634.207	5.99394	1422.64	13.9233	671.784	5.24209	855.943	12.691	58.5601	2.62179	185.249	2.09856	143.888	8.59264	25.5632	1.54616		435.455	7.87768	1870.39	16.8049	1027.84	31.314	1704.11	24.2507	797.905	12.7655	192.053	2.53451	25.876	0.192885
Konsul	38	113.153	17.9774	7.32796	0.163157	634.175	18.5687	292.611	6.7378	1293.47	29.4175	390.012	6.7446	815.593	32.5591	1661.02	27.8115	777.273	19.1449	969.205	39.2585	66.0047	2.13389	210.63	4.01001	194.21	4.68942	23.7638	0.537575		452.424	17.0254	2069.56	64.8456	1299.59	75.5455	1984.28	43.2969	913.192	34.5281	256.025	19.8685	26.8575	0.270432
Poros	39	98.042	15.9776	6.35744	0.0779344	546.07	10.7295	235.899	5.30501	1267.63	14.8202	326.29	10.9713	655.469	12.8033	1401.89	15.8973	698.055	7.54974	772.894	14.2331	56.7842	1.88841	180.848	2.87129	176.775	4.31645	38.8374	1.36149		384.204	2.77258	1906.71	23.3071	1031.45	54.3128	1724.9	47.0198	818.183	29.7255	227.345	6.74342	42.4633	1.25929
Pilot	40	88.1247	15.9695	6.70851	0.0246135	713.099	5.64534	260.108	12.0494	1226.85	3.30902	335.969	2.59375	598.688	8.30825	1534.33	4.64208	737.481	7.80869	782.761	23.9196	68.1091	0.752865	210.225	4.69509	188.677	17.0653	52.2182	1.74573		513.013	3.8927	1874.67	22.1241	929.223	18.6103	1844.14	33.3252	864.149	10.9816	243.812	4.34814	54.7586	1.3769
Caribo	41	97.487	15.3777	5.42992	0.120473	425.206	11.3491	241.497	6.68596	1110.77	32.9903	294.456	5.23223	508.994	8.44123	1182.96	29.4005	578.468	17.7757	650.993	9.94775	54.3759	1.40239	206.392	9.49196	134.863	5.08386	40.9496	2.16748		298.14	6.12433	1756.55	31.4665	797.724	22.748	1397.76	46.2899	690.532	27.8864	188.455	1.97434	37.5202	1.37273
Diplomat	42	86.8237	14.2114	5.9604	0.0748894	590.323	2.35135	210.752	4.51592	1038.31	18.3125	318.112	12.7754	602.825	11.6738	1346.83	16.3503	624.094	12.99	763.837	2.05883	72.3304	0.963638	180.775	1.21801	187.602	7.99735	24.6131	0.973164		424.278	4.36443	1646.47	24.8709	925.407	21.3468	1610.95	54.676	737.786	13.7728	240.181	0.595937	25.463	0.766036
Kormoran	43	115.827	16.1002	6.69157	0.0243513	728.254	12.8224	265.67	9.4157	1228.95	26.5512	362.265	8.87432	623.442	3.59988	1431.41	10.2939	679.193	4.66633	894.732	10.286	71.3833	1.72524	215.664	5.09512	145.816	7.34183	44.7904	1.59911		521.565	6.82328	1952.01	13.6998	1042.07	112.164	1710.15	34.3746	798.74	16.9305	201.689	2.93049	44.5778	2.78254
Alcedo	44	113.343	18.5786	7.70035	0.260608	608.147	23.7598	277.612	15.3333	1959.48	70.1237	386.437	17.1549	710.515	30.5062	1546.95	32.235	740.152	27.4853	924.422	32.4579	81.7705	2.32457	219.639	5.64078	146.177	2.21554	99.0455	1.37061		435.985	11.1006	2755.39	41.995	1175.46	19.9434	1815.44	47.6142	924.884	19.6631	186.396	3.83219	96.3452	4.4655
Vuka	45	104.403	17.3609	6.4664	0.0821724	571.733	1.38434	224.741	6.18167	1401.72	15.3225	344.443	4.96973	605.904	9.43507	1419.25	14.2994	665.216	10.5566	811.162	11.5709	52.1385	0.048385	166.764	1.01746	158.043	5.69716	45.2884	1.68921		421.355	1.64399	2090.68	27.0121	998.514	53.7099	1662.04	15.8948	829.297	10.8843	196.898	9.67299	43.1963	1.29751
Kanzler	46	79.061	14.5818	6.179	0.138379	477.57	16.9054	204.307	2.09148	1004.13	23.7178	346.528	2.81992	587.645	10.714	1521	30.7318	707.313	13.7003	853.218	16.9542	55.3065	0.123075	199.204	8.04386	165.93	10.2476	56.848	2.32995		340.949	10.101	1715.85	41.65	895.333	54.9955	1776.87	51.6829	883.232	26.7316	205.314	10.395	58.5755	3.07655
Ares	47	86.5233	13.6566	5.6719	0.182371	451.821	5.84861	211.815	3.98594	978.395	24.482	303.999	12.435	521.028	20.6323	1308.94	33.2377	639.511	25.8822	780.135	35.3498	47.3958	0.474827	200.038	8.5699	179.407	7.84082	49.4188	3.63241		328.205	10.8678	1591.29	54.8063	806.098	21.8643	1539.93	38.7725	794.855	23.5581	204.863	7.87581	48.7852	3.0406
Rektor	48	126.537	17.4153	6.67378	0.0797552	649.914	17.1805	275.396	4.55301	1286.69	11.6342	381.525	6.90561	638.275	9.59396	1434.64	8.07891	711.623	3.42432	899.561	9.07987	60.7235	1.44902	164.843	1.57151	133.212	5.93679	37.3712	0.347504		472.148	2.24607	2141.62	11.1205	1070.56	39.3619	1688.97	19.773	894.144	10.8522	169.222	2.86126	33.3597	1.0244
Okapi	49	84.2173	14.6525	5.37885	0.0744955	399.824	4.97875	208.736	1.44905	1015.07	5.32278	288.298	8.64029	478.595	7.29615	1252.27	13.4629	572.628	11.313	708.76	11.2592	52.8676	0.531897	202.686	4.2314	159.671	3.8825	39.447	2.12766		291.389	5.79105	1638.93	14.751	763.859	37.1635	1469.56	3.01044	723.912	18.7134	196.378	2.92849	40.2695	1.77887
Miras	50	92.051	14.5715	5.01226	0.123189	568.776	9.80297	247.469	7.23053	969.206	23.936	314.914	7.16348	406.157	17.085	1080.19	21.6162	482.611	7.58241	603.915	17.6942	78.7497	2.83873	78.1891	1.04259	123.257	4.23101	58.8201	2.96636		417.144	9.2574	1474.5	24.7914	669.849	16.2186	1292.59	30.5788	619.568	20.4974	154.407	1.9224	63.037	1.36726
Ritmo	51	94.4133	16.2527	5.94367	0.160085	541.842	18.9447	199.904	4.50295	1123.87	46.1212	339.196	7.99401	534.967	22.0568	1214.4	28.6217	605.462	5.48399	771.129	6.73154	74.2023	1.75216	191.152	6.61342	143.212	4.77224	204.331	6.49073		401.638	13.5185	1844.9	16.9814	833.394	11.0593	1442.74	57.5982	743.903	19.7712	178.491	6.80441	272.875	9.05252
Zentos	52	83.537	15.294	6.00916	0.166067	603.498	16.8623	186.546	1.33496	1037.31	31.5541	326.325	8.22198	571.406	22.8862	1346.89	39.4036	625.175	14.3661	867.54	17.9449	52.1295	1.54351	142.661	2.72932	175.745	5.60556	73.9369	3.61443		416.83	8.80905	1546.3	31.4855	857.068	31.7059	1702.39	39.6397	800.369	20.9778	204.977	2.84219	72.8952	1.77689
Astron	53	97.995	14.8259	5.8193	0.17304	400.573	19.0647	189.669	9.23072	1215.79	41.3792	330.224	7.26858	589.427	19.9178	1203.79	31.7305	623.355	16.0378	849.924	18.1741	40.2663	1.07336	194.055	2.91108	148.462	5.40481	33.7651	0.847776		279.146	8.49384	1853.56	54.823	870.429	27.8161	1522.13	35.8954	788	29.9962	176.093	9.55126	34.5177	1.26601
Borenos	54	98.31	16.3897	6.9646	0.102238	662.523	5.91466	256.417	3.32303	1391.32	27.3679	371.119	2.53664	622.539	11.1083	1470.86	7.48517	756.278	7.25363	910.872	20.538	47.8592	1.70823	198.142	4.80048	194.974	5.98299	81.6975	4.21885		453.494	12.8361	2003.72	24.3216	974.254	29.1531	1842.52	14.4048	975.56	18.5437	233.747	4.20918	86.1251	2.82903
Orestis	55	89.2947	16.5299	6.29452	0.146937	701.101	22.1744	214.687	10.7154	1205.71	20.0309	352.719	7.26162	583.12	16.411	1258.78	19.3071	652.236	22.4007	861.223	20.6239	51.2021	1.02438	169.788	2.24269	193.416	1.37715	50.5379	3.36788		481.602	15.6648	1869.93	53.898	900.678	47.3259	1608.21	18.3818	843.547	13.042	224.766	3.16978	52.7178	2.48327
Akteur	56	108.96	16.2084	6.30834	0.10857	399.016	1.28573	200.426	1.29026	1420.82	39.1069	365.578	9.47562	653.326	8.94865	1244.17	18.6457	681.684	6.67059	880.557	14.9713	54.4324	0.759809	213.501	3.57444	152.64	2.32363	42.1852	1.51791		270.874	2.16667	2159.34	19.0411	938.13	62.1471	1572.04	4.57901	846.891	20.3206	174.199	5.32909	41.8425	0.450532
Cubus	57	82.202	15.3189	5.71729	0.183666	628.681	23.5657	191.239	1.76631	1073.33	37.1585	318.688	5.88166	535.222	23.689	1110.08	29.5146	588.785	14.8437	780.427	27.7274	55.6191	2.69372	187.063	7.2346	159.108	6.88154	89.0556	2.70958		438.401	10.4944	1608.67	58.2691	799.599	24.85	1404.48	55.7613	774.589	22.7534	186.463	5.41398	89.5613	2.53261
Dekan	58	83.415	15.0666	5.17449	0.0949184	728.087	10.0929	235.384	3.37924	1009.47	4.06042	245.75	6.96703	429.494	8.91114	1002.16	22.7957	479.079	15.6979	627.37	7.21504	62.6309	3.6643	182.322	5.07793	125.386	5.57238	47.3527	1.48436		502.211	6.89531	1521.88	15.766	624.423	2.22886	1271.64	24.7352	627.407	18.5182	145.956	0.7169	45.6143	1.45455
Drifter	59	83.8213	16.6232	5.65369	0.130528	625.748	7.03849	182.499	2.26031	1055.23	13.6902	316.54	12.5594	518.303	18.3297	1168.74	29.0467	597.079	20.6204	714.066	13.9346	62.1122	0.994765	197.367	6.17953	176.967	3.02947	39.0393	2.84425		434.983	22.019	1625.09	58.3448	785.581	27.389	1491.19	44.2392	785.343	22.9315	205.48	5.36207	39.5983	1.78464
Tommi	60	73.8803	14.7863	5.10352	0.120904	541.744	13.1037	159.729	7.93378	904.486	15.3097	274.95	12.2106	459.445	12.2952	1035.67	29.5336	537.373	10.1728	694.216	7.19668	62.1896	1.31746	167.928	4.1626	157.68	5.19447	108.109	2.47325		372.794	12.8726	1388.9	31.3589	771.648	28.9821	1324.29	45.1658	687.968	19.0249	193.802	7.15323	135.172	3.44881

## Sheet: Mean_2019-2017-2015
		Quantifier (LC-MS/MS ATI)
Cultivar	Total ATI	0.28	0.53	0.19	CM1	CM2	CM3	CM16	CM17	WASI	CMX	WCI	WTI
	(mg/g)	(µg/g)	(µg/g)	(µg/g)	(µg/g)	(µg/g)	(µg/g)	(µg/g)	(µg/g)	(µg/g)	(µg/g)	(µg/g)	(µg/g)
	Mean	Mean	Mean	Mean	Mean	Mean	Mean	Mean	Mean	Mean	Mean	Mean	Mean
1	5.04034	532.998	261.459	911.807	242.261	446.608	942.307	586.96	600.452	65.2121	204.933	164.951	80.3892
2	4.9634	497.074	204.693	905.017	247.222	470.853	929.626	561.289	628.823	70.4604	195.883	166.934	85.528
3	5.00686	533.895	209.901	946.643	254.998	476.553	939.448	552.681	630.307	60.5971	193.557	166.713	41.5683
4	4.30794	486.819	216.817	826.406	204.125	356.564	787.503	468.417	502.027	79.9289	201.415	116.447	61.468
5	4.70248	447.483	174.942	766.209	241.883	465.549	934.332	533.717	605.248	72.2904	244.987	153.758	62.0839
6	5.47094	551.968	266.087	999.329	256.787	498.223	1094.34	645.15	704.701	62.8378	200.5	167.171	23.8469
7	4.76055	489.075	262.911	880.817	223.359	406.189	856.473	544.199	577.672	70.2241	237.848	145.48	66.3037
8	4.64341	463.301	249.945	868.434	200.518	369.323	862.525	538.576	609.327	68.2837	239.76	136.94	36.4807
9	4.71677	497.688	212.836	809.256	214.809	381.973	904.199	511.96	595.172	64.824	270.772	161.503	91.7765
10	4.7664	519.452	255.781	887.725	231.995	383.477	867.021	507.237	585.495	54.5386	250.737	165.138	57.802
11	4.92043	476.474	219.43	978.269	237.122	420.897	958.948	584.16	646.606	56.0706	153.686	156.065	32.6979
12	4.78879	427.483	171.736	846.337	243.234	482.685	919.747	571.584	670.764	69.3137	184.848	176.39	24.6648
13	4.93536	541.074	204.9	878.986	243.014	422.405	943.062	538.402	634.133	56.6709	216.565	167.546	88.6047
14	4.7663	507.752	220.961	871.544	223.889	380.347	874.244	493.839	600.038	66.0331	281.546	153.688	92.4239
15	4.93423	491.522	189.297	919.466	262.338	449.5	969.228	575.715	635.124	45.2073	210.168	152.12	34.5497
16	4.4347	475.339	161.547	797.761	228.171	367.048	853.885	502.094	541.112	64.9819	226.245	139.594	76.9178
17	4.67191	482.238	192.768	866.214	232.42	400.867	858.726	523.735	596.923	69.7297	229.35	160.929	58.0082
18	4.52311	465.408	196.899	816.461	212.143	382.056	885.176	510.861	552.995	60.3905	239.655	171.516	29.5516
19	5.36685	510.181	215.309	886.126	258.733	480.519	1060.72	623.695	723.605	62.5794	281.741	192.992	70.6495
20	5.17033	507.662	228.097	873.528	257.744	417.883	1059.37	589.561	638.65	61.5669	260.681	174.76	100.824
21	4.41402	449.76	241.831	844.629	209.067	389.1	851.121	475.864	521.187	51.4233	209.689	144.702	25.6472
22	4.95628	466.593	200.527	853.633	241.704	464.207	999.768	578.786	635.351	66.5733	244.272	170.365	34.5001
23	4.83369	484	228.725	927.358	247.451	427.858	947.239	542.455	549.858	62.8028	219.132	174.619	22.1949
24	4.52736	413.494	210.819	857.456	242.308	423.213	897.624	549.796	582.915	60.8903	80.7642	157.155	50.9293
25	5.09175	492.756	220.388	906.601	252.404	466.274	999.747	576.384	631.412	53.3255	216.866	198.02	77.5689
26	4.77671	486.708	225.789	944.919	237.358	405.444	932.799	538.974	550.803	62.6972	206.8	164.057	20.365
27	4.45329	450.359	159.564	756.393	226.658	394.187	936.546	524.041	603.562	49.5454	156.422	170.192	25.8217
28	5.45431	560.657	262.986	970.631	264.149	541.341	1050.83	614.845	664.037	50.3984	252.06	155.703	66.6656
29	5.01037	518.837	243.004	966.971	227.271	406.903	985.49	592.809	598.411	58.5783	241.807	141.186	29.099
30	5.03256	478.969	260.856	978.585	221.89	417.056	970.177	599.605	615.829	59.7037	243.358	159.589	26.9419
31	4.65211	468.587	258.434	918.141	210.243	371.07	871.895	513.98	574.336	57.9812	207.961	171.534	27.9426
32	5.28646	529.327	255.955	1066.2	251.636	434.926	1059.47	602.639	636.541	42.6627	186.083	162.385	58.6412
33	5.14672	516.979	233.053	954.503	253.264	431.746	995.282	607.836	634.603	57.123	238.568	192.332	31.4295
34	4.76497	513.539	202.703	815.744	231.34	391.342	958.846	555.241	586.13	58.9525	224.605	194.071	32.4543
35	4.41698	340.696	228.813	856.114	213.362	352.914	897.633	526.649	579.823	54.4811	149.829	159.467	57.2011
36	4.59682	511.526	246.665	845.381	210.791	391.483	915.764	472.842	526.586	56.0222	236.507	147.716	35.5361
37	5.05423	489.993	218.634	908.336	246.725	467.164	1015.81	551.054	666.34	58.3807	234.453	177.22	20.1141
38	5.39754	503.368	239.704	947.611	269.235	536.911	1086.23	597.523	698.953	61.2332	246.891	190.667	19.2124
39	5.0168	467.562	221.594	891.813	250.592	482.91	1018.9	560.982	608.114	55.8573	234.604	186.579	37.2944
40	4.82515	551.362	229.572	824.666	228.67	384.575	1009.33	519.565	551.051	63.3802	241.148	181.532	40.304
41	4.05973	341.725	206.104	747.353	204.238	342.756	813.408	439.469	476.585	52.4382	250.794	154.378	30.4794
42	4.66124	468.012	201.535	784.309	230.857	428.723	950.221	507.435	580.668	67.2416	223.025	200.657	18.5507
43	4.76268	548.366	204.551	813.334	238.817	409.444	935.573	485.482	628.068	63.0094	245.11	156.592	34.3305
44	5.51464	466.849	235.807	1304.41	251.795	473.914	1015.51	547.387	652.58	81.1661	258.287	155.434	71.4985
45	4.44024	485.96	186.896	896.869	215.59	375.642	888.12	450.447	523.449	43.7978	181.873	148.186	43.4088
46	4.45153	372.956	199.907	769.75	223.637	383.141	961.775	513.493	566.583	49.6466	220.271	150.796	39.5784
47	4.29719	360.314	211.59	739.456	204.45	357.501	892.39	487.951	544.886	43.1142	233.998	184.817	36.7264
48	5.19642	501.199	227.939	965.207	270.734	485.322	1012.67	585.935	681.342	56.1992	210.783	166.757	32.3401
49	4.08141	329.671	188.214	745.547	204.869	325.358	858.398	437.01	498.891	49.5001	248.913	161.593	33.4477
50	3.92731	464.969	214.182	751.429	219.4	299.948	780.494	389.373	452.044	68.9566	107.026	129.413	50.072
51	4.47405	401.756	175.992	769.982	249.108	390.971	895.234	463.542	564.891	69.1468	223.137	170.453	99.8396
52	4.56782	476.555	165.983	751.374	237.685	400.947	965.92	483.44	620.797	54.3993	174.788	178.438	57.4916
53	4.38899	315.261	175.198	847.422	230.913	408.403	866.278	472.368	600.478	42.176	235.697	164.589	30.2046
54	5.08982	523.393	235.402	962.117	254.324	417.831	1004.58	545.941	607.402	49.5308	230.148	195.975	63.17
55	4.52553	543.892	212.293	810.412	232.609	378.301	855.822	469.24	558.221	54.6686	196.747	174.87	38.4592
56	4.57074	314.964	175.151	937.973	236.597	427.081	872.337	505	600.613	57.6719	253.24	155.213	34.8968
57	4.35902	452.047	188.128	771.569	212.471	375.779	797.468	455.568	543.419	60.0524	226.035	175.548	100.934
58	3.81519	559.996	231.496	699.3	159.604	281.484	678.307	353.707	415.074	59.4556	210.716	128.801	37.2474
59	4.08422	491.8	232.385	750.913	196.547	331.489	753.325	418.742	441.77	65.7781	225.707	149.453	26.3144
60	4.08555	413.132	180.366	678.657	194.707	338.671	762.803	433.51	507.395	63.3104	216.763	150.268	145.964
